# Supplementary material for: Withaferin A Inhibits the Proteasome Activity in Mesothelioma In Vitro and In Vivo
Source: PLoS One. 2012 Aug 17;7(8):e41214. doi: 10.1371/journal.pone.0041214 (PMC3422308; doi:10.1371/journal.pone.0041214)
Supplement: Table S1 — List of WA-regulated genes in H2373 MPM cells. (XLS) [file pone.0041214.s001.xls]

## Sheet: Q10_ALLList
ID	logFC	FoldChange	Direction	SYMBOL	Name	ENTREZ
6380717	-4.72937	26.5266	DOWN	HSPA1A	heat shock 70kDa protein 1A	3303
5670465	-4.6942	25.8878	DOWN	ADM	adrenomedullin	133
3850433	-4.62223	24.6281	DOWN	HSPA1B	heat shock 70kDa protein 1B	3304
60079	-4.58808	24.0519	DOWN	DNAJB1	DnaJ (Hsp40) homolog, subfamily B, member 1	3337
870379	-3.9793	15.7721	DOWN	ZFAND2A	zinc finger, AN1-type domain 2A	90637
1340600	-3.49091	11.2426	DOWN	PPP1R15A	protein phosphatase 1, regulatory (inhibitor) subunit 15A	23645
6660601	-3.12614	8.73094	DOWN	HMOX1	heme oxygenase (decycling) 1	3162
160092	-3.0442	8.24886	DOWN	HSPA6	heat shock 70kDa protein 6 (HSP70B')	3310
830619	-2.90508	7.49057	DOWN	DDIT3	DNA-damage-inducible transcript 3	1649
6860377	-2.78291	6.8824	DOWN	DUSP1	dual specificity phosphatase 1	1843
4610189	-2.52994	5.77549	DOWN	HERPUD1	homocysteine-inducible, endoplasmic reticulum stress-inducible, ubiquitin-like domain member 1	9709
5420095	-2.40216	5.28593	DOWN	MYC	v-myc myelocytomatosis viral oncogene homolog (avian)	4609
150327	-2.34408	5.07738	DOWN	HSPH1	heat shock 105kDa/110kDa protein 1	10808
4390450	-2.34131	5.06762	DOWN	SGK1	serum/glucocorticoid regulated kinase 1	6446
4880673	-2.28388	4.86987	DOWN	GADD45A	growth arrest and DNA-damage-inducible, alpha	1647
7570324	-2.22859	4.68675	DOWN	ID3	inhibitor of DNA binding 3, dominant negative helix-loop-helix protein	3399
7560041	-2.16433	4.48259	DOWN	AXUD1	AXIN1 up-regulated 1	64651
870338	-2.11707	4.33811	DOWN	EGR1	early growth response 1	1958
5810685	2.11423	4.32958	UP	THBS1	thrombospondin 1	7057
7160239	-2.08537	4.24384	DOWN	FOSB	FBJ murine osteosarcoma viral oncogene homolog B	2354
4570458	-2.0584	4.16525	DOWN	HERPUD1	homocysteine-inducible, endoplasmic reticulum stress-inducible, ubiquitin-like domain member 1	9709
110440	1.99997	3.99993	UP	ITGB1	integrin, beta 1 (fibronectin receptor, beta polypeptide, antigen CD29 includes MDF2, MSK12)	3688
6510367	-1.99008	3.97258	DOWN	JUN	jun oncogene	3725
670255	-1.97421	3.92913	DOWN	GADD45A	growth arrest and DNA-damage-inducible, alpha	1647
1710553	-1.88155	3.68471	DOWN	HSPA6	heat shock 70kDa protein 6 (HSP70B')	3310
1340075	-1.88116	3.68371	DOWN	BAG3	BCL2-associated athanogene 3	9531
1980632	-1.87521	3.66856	DOWN	DNAJA1	DnaJ (Hsp40) homolog, subfamily A, member 1	3301
4210524	-1.80729	3.49984	DOWN	RND3	Rho family GTPase 3	390
730286	1.79453	3.46902	UP	TXNRD1	thioredoxin reductase 1	7296
990500	-1.75928	3.3853	DOWN	AVPI1	arginine vasopressin-induced 1	60370
650066	1.74015	3.3407	UP	ITGB1	integrin, beta 1 (fibronectin receptor, beta polypeptide, antigen CD29 includes MDF2, MSK12)	3688
1260086	-1.69341	3.23419	DOWN	ID2	inhibitor of DNA binding 2, dominant negative helix-loop-helix protein	3398
7040477	1.66959	3.18124	UP	PLOD2	procollagen-lysine, 2-oxoglutarate 5-dioxygenase 2	5352
4280017	-1.64333	3.12385	DOWN	FOS	v-fos FBJ murine osteosarcoma viral oncogene homolog	2353
1580601	-1.62864	3.09222	DOWN	USPL1	ubiquitin specific peptidase like 1	10208
5490431	-1.62006	3.07388	DOWN	SAT1	spermidine/spermine N1-acetyltransferase 1	6303
4920110	-1.61393	3.06084	DOWN	GADD45B	growth arrest and DNA-damage-inducible, beta	4616
2970026	-1.59277	3.01627	DOWN	ZNF622	zinc finger protein 622	90441
4290072	-1.55534	2.93903	DOWN	SERTAD1	SERTA domain containing 1	29950
2810082	-1.53232	2.8925	DOWN	C20orf111	chromosome 20 open reading frame 111	51526
6620437	-1.46025	2.75156	DOWN	HOXA5	homeobox A5	3202
1440408	-1.44774	2.7278	DOWN	GEM	GTP binding protein overexpressed in skeletal muscle	2669
4860286	-1.44615	2.7248	DOWN	UBB	ubiquitin B	7314
670386	-1.44413	2.72098	DOWN	ID1	inhibitor of DNA binding 1, dominant negative helix-loop-helix protein	3397
3390544	-1.43323	2.7005	DOWN	HSP90AA1	heat shock protein 90kDa alpha (cytosolic), class A member 1	3320
6370091	-1.42878	2.69218	DOWN	ATP6V1G1	ATPase, H+ transporting, lysosomal 13kDa, V1 subunit G1	9550
6380441	1.42419	2.68364	UP	ENO1	enolase 1, (alpha)	2023
5860152	1.42145	2.67856	UP	CD44	CD44 molecule (Indian blood group)	960
780528	-1.40126	2.64131	DOWN	CKS2	CDC28 protein kinase regulatory subunit 2	1164
5270730	1.36436	2.57463	UP	ACTB	actin, beta	60
610452	1.3603	2.56739	UP	ITGB1	integrin, beta 1 (fibronectin receptor, beta polypeptide, antigen CD29 includes MDF2, MSK12)	3688
6370369	-1.33219	2.51785	DOWN	CD14	CD14 molecule	929
650639	-1.3296	2.51334	DOWN	NR4A2	nuclear receptor subfamily 4, group A, member 2	4929
3930605	-1.32943	2.51303	DOWN	CYR61	cysteine-rich, angiogenic inducer, 61	3491
2690047	1.28785	2.44164	UP	ARL6IP1	ADP-ribosylation factor-like 6 interacting protein 1	23204
1070189	-1.28725	2.44063	DOWN	AXIN2	axin 2	8313
5900240	-1.28456	2.43609	DOWN	MRPL18	mitochondrial ribosomal protein L18	29074
4640689	-1.26973	2.41116	DOWN	EIF4A2	eukaryotic translation initiation factor 4A, isoform 2	1974
4860673	-1.26918	2.41024	DOWN	DDX39	DEAD (Asp-Glu-Ala-Asp) box polypeptide 39	10212
7100239	-1.25942	2.394	DOWN	OAZ1	ornithine decarboxylase antizyme 1	4946
1030471	1.2575	2.39081	UP	SEC61A1	Sec61 alpha 1 subunit (S. cerevisiae)	29927
1170246	-1.25504	2.38674	DOWN	GEM	GTP binding protein overexpressed in skeletal muscle	2669
650241	-1.25055	2.37932	DOWN	IER5	immediate early response 5	51278
7650358	1.25038	2.37904	UP	TGFBI	transforming growth factor, beta-induced, 68kDa	7045
1170709	1.24647	2.3726	UP	CDH2	cadherin 2, type 1, N-cadherin (neuronal)	1000
7200608	-1.23181	2.34861	DOWN	HSPB1	heat shock 27kDa protein 1	3315
60630	-1.22812	2.34261	DOWN	GLA	galactosidase, alpha	2717
5050053	1.22437	2.33654	UP	TXNDC5	thioredoxin domain containing 5	81567
150343	1.22052	2.33031	UP	NUCKS1	nuclear casein kinase and cyclin-dependent kinase substrate 1	64710
1660296	-1.21876	2.32746	DOWN	ID2	inhibitor of DNA binding 2, dominant negative helix-loop-helix protein	3398
160242	-1.21487	2.3212	DOWN	C13orf15	chromosome 13 open reading frame 15	28984
3400019	-1.21007	2.31349	DOWN	RGS2	regulator of G-protein signaling 2, 24kDa	5997
1340743	1.20641	2.30763	UP	IL8	interleukin 8	3576
6840577	1.17946	2.26492	UP	KPNB1	karyopherin (importin) beta 1	3837
1510458	1.17917	2.26446	UP	MYH9	myosin, heavy chain 9, non-muscle	4627
2070367	-1.17282	2.25452	DOWN	SERTAD2	SERTA domain containing 2	9792
6620136	1.16434	2.24131	UP	MYH9	myosin, heavy chain 9, non-muscle	4627
4490706	-1.16316	2.23947	DOWN	BUD31	BUD31 homolog (S. cerevisiae)	8896
4810520	-1.16307	2.23933	DOWN	TRIB1	tribbles homolog 1 (Drosophila)	10221
2490181	-1.16047	2.2353	DOWN	SFRS10	splicing factor, arginine/serine-rich 10 (transformer 2 homolog, Drosophila)	6434
5420575	-1.15697	2.22989	DOWN	SLC3A2	solute carrier family 3 (activators of dibasic and neutral amino acid transport), member 2	6520
3400487	-1.15499	2.22683	DOWN	LOC388474	similar to ribosomal protein L7a	388474
780270	1.13754	2.20006	UP	TIMP2	TIMP metallopeptidase inhibitor 2	7077
4040097	-1.13007	2.1887	DOWN	KLF6	Kruppel-like factor 6	1316
3190148	-1.1255	2.18177	DOWN	DDIT4	DNA-damage-inducible transcript 4	54541
830661	1.12477	2.18066	UP	DCBLD2	discoidin, CUB and LCCL domain containing 2	131566
6960687	-1.12377	2.17916	DOWN	DUSP2	dual specificity phosphatase 2	1844
110719	1.12237	2.17705	UP	SLC16A3	solute carrier family 16, member 3 (monocarboxylic acid transporter 4)	9123
2340092	-1.1196	2.17287	DOWN	TCEB1	transcription elongation factor B (SIII), polypeptide 1 (15kDa, elongin C)	6921
6900408	1.11945	2.17264	UP	EFEMP1	EGF-containing fibulin-like extracellular matrix protein 1	2202
1070215	1.11647	2.16815	UP	CAV1	caveolin 1, caveolae protein, 22kDa	857
3170162	1.11584	2.16721	UP	PRNP	prion protein	5621
7050278	-1.11258	2.16232	DOWN	RUNX1	runt-related transcription factor 1	861
3710544	-1.1099	2.15831	DOWN	EIF1	eukaryotic translation initiation factor 1	10209
6550600	-1.10643	2.15312	DOWN	MYC	v-myc myelocytomatosis viral oncogene homolog (avian)	4609
5390497	-1.09808	2.14069	DOWN	C7orf53	chromosome 7 open reading frame 53	286006
1340475	-1.09472	2.13572	DOWN	BRD2	bromodomain containing 2	6046
4610390	1.09392	2.13453	UP	ACTB	actin, beta	60
670086	-1.09363	2.1341	DOWN	MXD1	MAX dimerization protein 1	4084
5390161	-1.09154	2.13102	DOWN	DUSP5	dual specificity phosphatase 5	1847
1340689	1.08736	2.12485	UP	RPN1	ribophorin I	6184
6250440	-1.08115	2.11572	DOWN	NAB2	NGFI-A binding protein 2 (EGR1 binding protein 2)	4665
510687	-1.08073	2.1151	DOWN	ALDH1A2	aldehyde dehydrogenase 1 family, member A2	8854
1470215	-1.07726	2.11003	DOWN	MAP3K8	mitogen-activated protein kinase kinase kinase 8	1326
650519	1.07439	2.10583	UP	TEGT	testis enhanced gene transcript	7009
3890521	-1.07363	2.10473	DOWN	DEDD2	death effector domain containing 2	162989
4850497	-1.06982	2.09917	DOWN	NXF1	nuclear RNA export factor 1	10482
3830170	-1.06961	2.09887	DOWN	CBX4	chromobox homolog 4 (Pc class homolog, Drosophila)	8535
2320133	1.06054	2.0857	UP	TXNRD1	thioredoxin reductase 1	7296
3060300	-1.05307	2.07495	DOWN	UBC	ubiquitin C	7316
3940133	-1.04993	2.07043	DOWN	FAM46A	family with sequence similarity 46, member A	55603
6660343	-1.04789	2.0675	DOWN	RBM14	RNA binding motif protein 14	10432
2640735	-1.04535	2.06387	DOWN	BHLHB2	basic helix-loop-helix domain containing, class B, 2	8553
5490356	-1.04525	2.06372	DOWN	NXF1	nuclear RNA export factor 1	10482
4280113	-1.0406	2.05708	DOWN	NFKBIA	nuclear factor of kappa light polypeptide gene enhancer in B-cells inhibitor, alpha	4792
6580189	-1.02914	2.04081	DOWN	DNAJB6	DnaJ (Hsp40) homolog, subfamily B, member 6	10049
3830647	-1.02734	2.03826	DOWN	VPS37B	vacuolar protein sorting 37 homolog B (S. cerevisiae)	79720
940711	1.02712	2.03795	UP	ATP5A1	ATP synthase, H+ transporting, mitochondrial F1 complex, alpha subunit 1, cardiac muscle	498
4780128	-1.01821	2.02541	DOWN	ATF3	activating transcription factor 3	467
7000634	1.00914	2.01271	UP	CSE1L	CSE1 chromosome segregation 1-like (yeast)	1434
1170170	1.00733	2.01018	UP	STC2	stanniocalcin 2	8614
730541	-0.996898	1.9957	DOWN	PCID2	PCI domain containing 2	55795
270593	-0.996566	1.99525	DOWN	GPER	G protein-coupled estrogen receptor 1	2852
7200639	-0.994343	1.99217	DOWN	RRAD	Ras-related associated with diabetes	6236
520463	-0.993953	1.99163	DOWN	GPER	G protein-coupled estrogen receptor 1	2852
5570520	-0.993903	1.99157	DOWN	RRAD	Ras-related associated with diabetes	6236
5570132	0.993561	1.99109	UP	ACTB	actin, beta	60
7650152	-0.993257	1.99067	DOWN	GNB2L1	guanine nucleotide binding protein (G protein), beta polypeptide 2-like 1	10399
2710735	-0.993007	1.99033	DOWN	RASD1	RAS, dexamethasone-induced 1	51655
10487	-0.991202	1.98784	DOWN	SLC25A25	solute carrier family 25 (mitochondrial carrier; phosphate carrier), member 25	114789
4010196	-0.988839	1.98459	DOWN	GATA2	GATA binding protein 2	2624
4860309	0.960292	1.9457	UP	RPS25	ribosomal protein S25	6230
4210703	0.95072	1.93284	UP	RPL15	ribosomal protein L15	6138
20446	-0.940736	1.91951	DOWN	CEBPB	CCAAT/enhancer binding protein (C/EBP), beta	1051
4490528	0.93097	1.90656	UP	CKAP4	cytoskeleton-associated protein 4	10970
6580474	0.928672	1.90352	UP	TUBB	tubulin, beta	203068
3370048	0.927828	1.90241	UP	SURF4	surfeit 4	6836
3370441	-0.927056	1.90139	DOWN	DAND5	DAN domain family, member 5	199699
5820601	0.921654	1.89429	UP	CCND1	cyclin D1	595
1980452	-0.921361	1.8939	DOWN	C7orf61	chromosome 7 open reading frame 61	402573
3170273	0.920743	1.89309	UP	FER1L3	fer-1-like 3, myoferlin (C. elegans)	26509
5270110	-0.915944	1.8868	DOWN	EIF4A3	eukaryotic translation initiation factor 4A, isoform 3	9775
2900348	-0.914515	1.88494	DOWN	ZFP36	zinc finger protein 36, C3H type, homolog (mouse)	7538
1340521	0.91407	1.88435	UP	YWHAB	tyrosine 3-monooxygenase/tryptophan 5-monooxygenase activation protein, beta polypeptide	7529
3940220	0.906135	1.87402	UP	RPS27	ribosomal protein S27	6232
3370474	-0.906008	1.87385	DOWN	SERTAD3	SERTA domain containing 3	29946
5270112	-0.905914	1.87373	DOWN	HMGCS1	3-hydroxy-3-methylglutaryl-Coenzyme A synthase 1 (soluble)	3157
6940446	-0.904735	1.8722	DOWN	MEX3B	mex-3 homolog B (C. elegans)	84206
4180343	0.902541	1.86936	UP	YWHAZ	tyrosine 3-monooxygenase/tryptophan 5-monooxygenase activation protein, zeta polypeptide	7534
2480326	0.902342	1.8691	UP	HSP90B1	heat shock protein 90kDa beta (Grp94), member 1	7184
4560706	-0.894973	1.85957	DOWN	GEM	GTP binding protein overexpressed in skeletal muscle	2669
2340026	-0.893902	1.85819	DOWN	MRPL18	mitochondrial ribosomal protein L18	29074
4040576	0.875258	1.83434	UP	IL6	interleukin 6 (interferon, beta 2)	3569
3310288	0.872973	1.83143	UP	LOC647000	similar to tubulin, beta 5	647000
450554	-0.87211	1.83034	DOWN	CCNL1	cyclin L1	57018
610056	0.871538	1.82961	UP	CENPB	centromere protein B, 80kDa	1059
6110392	0.869677	1.82725	UP	GNS	glucosamine (N-acetyl)-6-sulfatase	2799
6770438	-0.867981	1.82511	DOWN	HIST1H1B	histone cluster 1, H1b	3009
1990300	-0.863289	1.81918	DOWN	SOCS1	suppressor of cytokine signaling 1	8651
6510753	0.861776	1.81727	UP	RPL32	ribosomal protein L32	6161
7050332	-0.86128	1.81665	DOWN	HSP90AA1	heat shock protein 90kDa alpha (cytosolic), class A member 1	3320
1980112	-0.860919	1.81619	DOWN	NAIF1	nuclear apoptosis inducing factor 1	203245
1400209	-0.859116	1.81393	DOWN	ALKBH5	alkB, alkylation repair homolog 5 (E. coli)	54890
5570196	0.857987	1.81251	UP	ACTR2	ARP2 actin-related protein 2 homolog (yeast)	10097
3420035	-0.854769	1.80847	DOWN	HAND1	heart and neural crest derivatives expressed 1	9421
2570692	0.854509	1.80814	UP	STT3A	STT3, subunit of the oligosaccharyltransferase complex, homolog A (S. cerevisiae)	3703
60132	0.854087	1.80761	UP	DCBLD2	discoidin, CUB and LCCL domain containing 2	131566
430050	-0.853457	1.80683	DOWN	BAMBI	BMP and activin membrane-bound inhibitor homolog (Xenopus laevis)	25805
5310678	-0.851847	1.80481	DOWN	DDX39	DEAD (Asp-Glu-Ala-Asp) box polypeptide 39	10212
360110	-0.849272	1.80159	DOWN	KLF6	Kruppel-like factor 6	1316
3440168	-0.848046	1.80006	DOWN	CHCHD9	coiled-coil-helix-coiled-coil-helix domain containing 9	645345
3290528	0.845153	1.79646	UP	LOC100124692	maltase-glucoamylase-like pseudogene	100124692
6020402	0.844506	1.79565	UP	LOC646347	similar to spermine synthase	646347
3780674	-0.842588	1.79326	DOWN	ZNF503	zinc finger protein 503	84858
4610592	-0.834052	1.78269	DOWN	FOXA2	forkhead box A2	3170
5890477	0.83367	1.78221	UP	SNORA32	small nucleolar RNA, H/ACA box 32	692063
7150176	0.832982	1.78136	UP	MAT2A	methionine adenosyltransferase II, alpha	4144
3440138	-0.830958	1.77887	DOWN	CLK1	CDC-like kinase 1	1195
3890523	0.830757	1.77862	UP	IL7R	interleukin 7 receptor	3575
5420196	0.823745	1.76999	UP	HCRTR1	hypocretin (orexin) receptor 1	3061
3710044	-0.819499	1.76479	DOWN	PLAT	plasminogen activator, tissue	5327
4250750	0.811156	1.75462	UP	RP11-556K13.1	40S ribosomal protein SA pseudogene	730029
4920593	-0.810986	1.75441	DOWN	CDKN2C	cyclin-dependent kinase inhibitor 2C (p18, inhibits CDK4)	1031
4260044	-0.808635	1.75155	DOWN	SQSTM1	sequestosome 1	8878
510762	0.807155	1.74976	UP	FAM62B	family with sequence similarity 62 (C2 domain containing) member B	57488
4810133	-0.806583	1.74906	DOWN	KLHL11	kelch-like 11 (Drosophila)	55175
1990630	-0.806342	1.74877	DOWN	TRIB3	tribbles homolog 3 (Drosophila)	57761
6400195	-0.804051	1.746	DOWN	MRPS6	mitochondrial ribosomal protein S6	64968
5220767	0.803532	1.74537	UP	FLNB	filamin B, beta (actin binding protein 278)	2317
3830239	-0.801802	1.74328	DOWN	NFKB2	nuclear factor of kappa light polypeptide gene enhancer in B-cells 2 (p49/p100)	4791
2370064	-0.798195	1.73892	DOWN	ASGR1	asialoglycoprotein receptor 1	432
1410113	-0.797846	1.7385	DOWN	ARL4A	ADP-ribosylation factor-like 4A	10124
5390543	0.794314	1.73425	UP	ZMPSTE24	zinc metallopeptidase (STE24 homolog, S. cerevisiae)	10269
4830674	-0.793579	1.73337	DOWN	BEX2	brain expressed X-linked 2	84707
110451	0.790235	1.72936	UP	SSR1	signal sequence receptor, alpha	6745
1820594	-0.789812	1.72885	DOWN	HBEGF	heparin-binding EGF-like growth factor	1839
2190326	0.789687	1.7287	UP	DIO2	deiodinase, iodothyronine, type II	1734
4280524	0.787663	1.72628	UP	LEPREL1	leprecan-like 1	55214
430672	-0.787161	1.72567	DOWN	HSPA8	heat shock 70kDa protein 8	3312
5390202	0.786625	1.72503	UP	TMED9	transmembrane emp24 protein transport domain containing 9	54732
6040736	-0.783647	1.72148	DOWN	GPR124	G protein-coupled receptor 124	25960
3870678	-0.78193	1.71943	DOWN	HIST1H2AE	histone cluster 1, H2ae	3012
6590008	-0.780969	1.71828	DOWN	LPHN1	latrophilin 1	22859
1440747	-0.780554	1.71779	DOWN	HIST1H4B	histone cluster 1, H4b	8366
2140681	-0.778955	1.71589	DOWN	WDR44	WD repeat domain 44	54521
2810156	0.778649	1.71552	UP	IGF2R	insulin-like growth factor 2 receptor	3482
110110	-0.774257	1.71031	DOWN	HSPE1	heat shock 10kDa protein 1 (chaperonin 10)	3336
5910070	0.771654	1.70723	UP	GPR174	G protein-coupled receptor 174	84636
4210670	0.770716	1.70612	UP	PAM	peptidylglycine alpha-amidating monooxygenase	5066
3840537	-0.76815	1.70308	DOWN	GCLC	glutamate-cysteine ligase, catalytic subunit	2729
5720424	0.765331	1.69976	UP	NRP1	neuropilin 1	8829
840554	-0.763904	1.69808	DOWN	RYBP	RING1 and YY1 binding protein	23429
6650630	-0.763301	1.69737	DOWN	SESN2	sestrin 2	83667
7570053	-0.762639	1.69659	DOWN	RND1	Rho family GTPase 1	27289
3840753	-0.761703	1.69549	DOWN	HEY1	hairy/enhancer-of-split related with YRPW motif 1	23462
5570538	-0.761599	1.69537	DOWN	SFRS17A	splicing factor, arginine/serine-rich 17A	8227
3120379	0.761516	1.69527	UP	DPY19L1	dpy-19-like 1 (C. elegans)	23333
6590196	-0.760946	1.6946	DOWN	LSM1	LSM1 homolog, U6 small nuclear RNA associated (S. cerevisiae)	27257
3850692	-0.756347	1.68921	DOWN	KLF2	Kruppel-like factor 2 (lung)	10365
6580609	-0.754977	1.6876	DOWN	ZNF473	zinc finger protein 473	25888
5420152	-0.754962	1.68759	DOWN	AMHR2	anti-Mullerian hormone receptor, type II	269
70592	0.753794	1.68622	UP	VCL	vinculin	7414
4540139	-0.753769	1.68619	DOWN	RSRC2	arginine/serine-rich coiled-coil 2	65117
3610259	0.753532	1.68592	UP	TUBB	tubulin, beta	203068
7560288	-0.751798	1.68389	DOWN	DCUN1D3	DCN1, defective in cullin neddylation 1, domain containing 3 (S. cerevisiae)	123879
3990619	0.750868	1.6828	UP	TOP2A	topoisomerase (DNA) II alpha 170kDa	7153
2690270	-0.749809	1.68157	DOWN	SNIP1	Smad nuclear interacting protein 1	79753
6270138	0.748621	1.68019	UP	TACSTD2	tumor-associated calcium signal transducer 2	4070
1570653	-0.748454	1.67999	DOWN	ZNF862	zinc finger protein 862	643641
840278	-0.747682	1.67909	DOWN	JAM2	junctional adhesion molecule 2	58494
7100215	-0.745074	1.67606	DOWN	TSC22D2	TSC22 domain family, member 2	9819
2230592	-0.743207	1.67389	DOWN	REL	v-rel reticuloendotheliosis viral oncogene homolog (avian)	5966
7570647	-0.742659	1.67326	DOWN	SNAP91	synaptosomal-associated protein, 91kDa homolog (mouse)	9892
160288	-0.741083	1.67143	DOWN	LOC649752	similar to phosphodiesterase 4D interacting protein isoform 1	649752
6940315	-0.740554	1.67082	DOWN	BEST2	bestrophin 2	54831
4570725	-0.739215	1.66927	DOWN	HIST2H3D	histone cluster 2, H3d	653604
4490577	0.739203	1.66925	UP	TUBA1A	tubulin, alpha 1a	7846
5910593	0.738466	1.6684	UP	KRTAP9-4	keratin associated protein 9-4	85280
2940577	-0.737642	1.66745	DOWN	HSPA2	heat shock 70kDa protein 2	3306
770554	-0.737231	1.66697	DOWN	LOC286444	similar to MGC27348 protein	286444
1780730	-0.736053	1.66561	DOWN	CCDC59	coiled-coil domain containing 59	29080
4390136	0.735458	1.66493	UP	EIF3B	eukaryotic translation initiation factor 3, subunit B	8662
3140484	0.735358	1.66481	UP	LOC100132072	hypothetical protein LOC100132072	100132072
4920097	-0.731967	1.6609	DOWN	C5orf27	chromosome 5 open reading frame 27	202299
7160500	-0.730536	1.65926	DOWN	STMN1	stathmin 1/oncoprotein 18	3925
1690678	-0.73031	1.659	DOWN	SNF1LK	SNF1-like kinase	150094
3870577	0.730107	1.65876	UP	MFSD10	major facilitator superfamily domain containing 10	10227
1300661	0.729291	1.65782	UP	FLJ39080	hypothetical gene supported by AK096399	441355
3520373	-0.728336	1.65673	DOWN	FAM90A19	family with sequence similarity 90, member A19	728753
6280458	-0.728306	1.65669	DOWN	BCL6	B-cell CLL/lymphoma 6	604
5810440	0.726824	1.65499	UP	HNRNPAB	heterogeneous nuclear ribonucleoprotein A/B	3182
2490017	-0.72589	1.65392	DOWN	ZC3H12A	zinc finger CCCH-type containing 12A	80149
4040152	-0.725331	1.65328	DOWN	AMPH	amphiphysin	273
3130301	-0.723186	1.65082	DOWN	PIM1	pim-1 oncogene	5292
5870521	0.722312	1.64982	UP	HLA-H	major histocompatibility complex, class I, H (pseudogene)	3136
3180170	0.720689	1.64797	UP	PTPN5	protein tyrosine phosphatase, non-receptor type 5 (striatum-enriched)	84867
4120086	0.720257	1.64748	UP	LAMC1	laminin, gamma 1 (formerly LAMB2)	3915
2640259	0.719544	1.64666	UP	LOC441956	similar to cDNA sequence BC021523	441956
1770754	0.718756	1.64576	UP	LIMCH1	LIM and calponin homology domains 1	22998
2370239	0.716839	1.64358	UP	C6orf25	chromosome 6 open reading frame 25	80739
1430010	0.716591	1.64329	UP	SPCS2	signal peptidase complex subunit 2 homolog (S. cerevisiae)	9789
7570243	0.716519	1.64321	UP	SSR4	signal sequence receptor, delta (translocon-associated protein delta)	6748
1780037	0.71582	1.64242	UP	GYS2	glycogen synthase 2 (liver)	2998
6960711	-0.715789	1.64238	DOWN	HDX	highly divergent homeobox	139324
20170	-0.714787	1.64124	DOWN	ZNF385A	zinc finger protein 385A	25946
4880056	0.714677	1.64112	UP	CDH7	cadherin 7, type 2	1005
1110180	-0.713716	1.64002	DOWN	RORA	RAR-related orphan receptor A	6095
610440	0.711155	1.63711	UP	CD81	CD81 molecule	975
2810332	0.709822	1.6356	UP	OTUD7A	OTU domain containing 7A	161725
2450082	-0.709772	1.63555	DOWN	TSC22D2	TSC22 domain family, member 2	9819
1980014	-0.708962	1.63463	DOWN	RNF6	ring finger protein (C3H2C3 type) 6	6049
3450608	0.707983	1.63352	UP	DC2	DC2 protein	58505
5090424	-0.70584	1.63109	DOWN	LOC100130070	similar to metallopanstimulin	100130070
7160494	-0.705805	1.63105	DOWN	LOC727797	C-C chemokine receptor type 5-like	727797
2510189	0.705364	1.63056	UP	NRF1	nuclear respiratory factor 1	4899
4830424	-0.703955	1.62896	DOWN	MYLIP	myosin regulatory light chain interacting protein	29116
2810059	-0.703456	1.6284	DOWN	KLF4	Kruppel-like factor 4 (gut)	9314
1230368	0.703234	1.62815	UP	LIPK	lipase, family member K	643414
1500082	-0.702383	1.62719	DOWN	CHAC1	ChaC, cation transport regulator homolog 1 (E. coli)	79094
2710341	0.701987	1.62674	UP	PRNP	prion protein	5621
6450300	0.70112	1.62577	UP	GEMIN4	gem (nuclear organelle) associated protein 4	50628
4590110	0.700959	1.62558	UP	2011-09-09	septin 9	10801
3060022	-0.700366	1.62492	DOWN	PHF13	PHD finger protein 13	148479
1940050	-0.700356	1.62491	DOWN	LOC388720	similar to ubiquitin	388720
7200711	0.698848	1.62321	UP	GCET2	germinal center expressed transcript 2	257144
730494	-0.698211	1.62249	DOWN	NRXN3	neurexin 3	9369
2680170	-0.697797	1.62203	DOWN	HSPE1	heat shock 10kDa protein 1 (chaperonin 10)	3336
2450725	-0.697538	1.62173	DOWN	SLC3A2	solute carrier family 3 (activators of dibasic and neutral amino acid transport), member 2	6520
1440201	-0.697324	1.62149	DOWN	OR2B2	olfactory receptor, family 2, subfamily B, member 2	81697
7000369	-0.696969	1.6211	DOWN	CD14	CD14 molecule	929
7380274	0.696796	1.6209	UP	PAPOLG	poly(A) polymerase gamma	64895
5960196	-0.696741	1.62084	DOWN	MOGAT1	monoacylglycerol O-acyltransferase 1	116255
4220561	0.696493	1.62056	UP	TCAP	titin-cap (telethonin)	8557
3390301	0.696332	1.62038	UP	KREMEN1	kringle containing transmembrane protein 1	83999
7160047	-0.695976	1.61998	DOWN	TRIM3	tripartite motif-containing 3	10612
2970019	-0.695769	1.61975	DOWN	HIST1H4H	histone cluster 1, H4h	8365
6980327	0.695495	1.61944	UP	DKC1	dyskeratosis congenita 1, dyskerin	1736
5130674	0.694844	1.61871	UP	CSE1L	CSE1 chromosome segregation 1-like (yeast)	1434
6520215	-0.694504	1.61833	DOWN	ANXA1	annexin A1	301
6480408	0.693875	1.61762	UP	TMPRSS3	transmembrane protease, serine 3	64699
4920554	0.692656	1.61626	UP	LOC389906	similar to Serine/threonine-protein kinase PRKX (Protein kinase PKX1)	389906
4180142	-0.69255	1.61614	DOWN	KIAA1370	KIAA1370	56204
4610026	0.692473	1.61605	UP	TBC1D3E	TBC1 domain family, member 3E	729877
2940767	-0.692241	1.61579	DOWN	CEBPE	CCAAT/enhancer binding protein (C/EBP), epsilon	1053
1430138	-0.692194	1.61574	DOWN	MAFF	v-maf musculoaponeurotic fibrosarcoma oncogene homolog F (avian)	23764
5420564	-0.692027	1.61555	DOWN	NFIL3	nuclear factor, interleukin 3 regulated	4783
2710192	0.691959	1.61548	UP	MRPL3	mitochondrial ribosomal protein L3	11222
6650379	-0.691546	1.61501	DOWN	SERTAD3	SERTA domain containing 3	29946
1690475	-0.690914	1.61431	DOWN	ARMCX6	armadillo repeat containing, X-linked 6	54470
5860039	-0.690605	1.61396	DOWN	CALB2	calbindin 2	794
2350685	-0.690072	1.61336	DOWN	HEY2	hairy/enhancer-of-split related with YRPW motif 2	23493
5960296	0.689289	1.61249	UP	CLDN1	claudin 1	9076
6860047	-0.689051	1.61222	DOWN	SNAR-A1	small ILF3/NF90-associated RNA A1	100126798
4180324	-0.685945	1.60876	DOWN	FAM46B	family with sequence similarity 46, member B	115572
7210682	-0.684895	1.60759	DOWN	CENTB1	centaurin, beta 1	9744
3400332	-0.684704	1.60737	DOWN	RHOB	ras homolog gene family, member B	388
1410537	0.683926	1.60651	UP	RPSA	ribosomal protein SA	3921
2600017	-0.683729	1.60629	DOWN	CYLD	cylindromatosis (turban tumor syndrome)	1540
150307	-0.682954	1.60542	DOWN	TCERG1L	transcription elongation regulator 1-like	256536
5570722	0.682818	1.60527	UP	PDE4C	phosphodiesterase 4C, cAMP-specific (phosphodiesterase E1 dunce homolog, Drosophila)	5143
5700201	0.682528	1.60495	UP	VEGFB	vascular endothelial growth factor B	7423
3890398	-0.682061	1.60443	DOWN	WBP2	WW domain binding protein 2	23558
450209	-0.681879	1.60423	DOWN	PBLD	phenazine biosynthesis-like protein domain containing	64081
1110615	-0.681647	1.60397	DOWN	BEX4	BEX family member 4	56271
6650743	-0.680949	1.60319	DOWN	TSPYL2	TSPY-like 2	64061
6760762	-0.680481	1.60267	DOWN	CCDC84	coiled-coil domain containing 84	338657
60114	0.680007	1.60215	UP	ABCC3	ATP-binding cassette, sub-family C (CFTR/MRP), member 3	8714
380563	0.6791	1.60114	UP	TTLL3	tubulin tyrosine ligase-like family, member 3	26140
7200386	-0.677225	1.59906	DOWN	GFI1B	growth factor independent 1B transcription repressor	8328
580041	-0.677016	1.59883	DOWN	SMAD5OS	SMAD family member 5 opposite strand	9597
1260605	-0.676432	1.59818	DOWN	EYA1	eyes absent homolog 1 (Drosophila)	2138
6110736	-0.676287	1.59802	DOWN	IRS2	insulin receptor substrate 2	8660
520196	-0.675861	1.59755	DOWN	GNL2	guanine nucleotide binding protein-like 2 (nucleolar)	29889
2630242	0.675593	1.59725	UP	SRGAP3	SLIT-ROBO Rho GTPase activating protein 3	9901
7200240	-0.675562	1.59722	DOWN	ARHGAP4	Rho GTPase activating protein 4	393
4010037	0.675059	1.59666	UP	DDO	D-aspartate oxidase	8528
4540241	-0.674427	1.59596	DOWN	C5orf32	chromosome 5 open reading frame 32	84418
6650059	-0.672747	1.59411	DOWN	LRRC48	leucine rich repeat containing 48	83450
6980553	0.672698	1.59405	UP	GALNT9	UDP-N-acetyl-alpha-D-galactosamine:polypeptide N-acetylgalactosaminyltransferase 9 (GalNAc-T9)	50614
1660066	0.671895	1.59316	UP	PKP1	plakophilin 1 (ectodermal dysplasia/skin fragility syndrome)	5317
6450102	0.671447	1.59267	UP	LOC440871	similar to hCG2043206	440871
290634	-0.670732	1.59188	DOWN	LOC730392	similar to Nuclear envelope pore membrane protein POM 121 (Pore membrane protein of 121 kDa) (P145)	730392
4120717	-0.670605	1.59174	DOWN	CHRNA1	cholinergic receptor, nicotinic, alpha 1 (muscle)	1134
830066	-0.670351	1.59146	DOWN	RPS24	ribosomal protein S24	6229
5690554	-0.670249	1.59135	DOWN	PPM1D	protein phosphatase 1D magnesium-dependent, delta isoform	8493
650669	0.670124	1.59121	UP	CLLU1OS	chronic lymphocytic leukemia up-regulated 1 opposite strand	574016
4540059	-0.668412	1.58932	DOWN	CACNB4	calcium channel, voltage-dependent, beta 4 subunit	785
4120053	-0.668137	1.58902	DOWN	PFKFB3	6-phosphofructo-2-kinase/fructose-2,6-biphosphatase 3	5209
1980017	-0.6671	1.58788	DOWN	LOC100131980	similar to zinc finger protein 705A	100131980
240224	-0.666411	1.58712	DOWN	KLHL11	kelch-like 11 (Drosophila)	55175
110167	0.666127	1.58681	UP	TRAM1	translocation associated membrane protein 1	23471
6770619	0.665829	1.58648	UP	GLO1	glyoxalase I	2739
7040445	0.665803	1.58645	UP	FMR1NB	fragile X mental retardation 1 neighbor	158521
7100639	-0.665709	1.58635	DOWN	ERRFI1	ERBB receptor feedback inhibitor 1	54206
2570551	0.665652	1.58629	UP	JUP	junction plakoglobin	3728
3460026	-0.664502	1.58502	DOWN	SLC13A5	solute carrier family 13 (sodium-dependent citrate transporter), member 5	284111
5090088	0.663976	1.58444	UP	EPRS	glutamyl-prolyl-tRNA synthetase	2058
4230102	-0.663975	1.58444	DOWN	SOCS3	suppressor of cytokine signaling 3	9021
6100022	-0.663933	1.5844	DOWN	HIST2H2AC	histone cluster 2, H2ac	8338
2750440	0.663384	1.58379	UP	LOC730041	similar to ras homolog gene family, member Q	730041
2640491	-0.663255	1.58365	DOWN	RUFY4	RUN and FYVE domain containing 4	285180
2760164	-0.663001	1.58337	DOWN	DNAJB9	DnaJ (Hsp40) homolog, subfamily B, member 9	4189
4920025	0.661741	1.58199	UP	CHKB	choline kinase beta	1120
5900348	-0.660628	1.58077	DOWN	SLC22A14	solute carrier family 22, member 14	9389
630050	0.660211	1.58031	UP	PCDHGA11	protocadherin gamma subfamily A, 11	56105
7400524	0.659167	1.57917	UP	CRB3	crumbs homolog 3 (Drosophila)	92359
610241	-0.658288	1.57821	DOWN	OR1L1	olfactory receptor, family 1, subfamily L, member 1	26737
5870010	0.657302	1.57713	UP	MLXIPL	MLX interacting protein-like	51085
2810112	-0.656752	1.57653	DOWN	RRAGC	Ras-related GTP binding C	64121
7160274	0.656193	1.57592	UP	TXNDC12	thioredoxin domain containing 12 (endoplasmic reticulum)	51060
5550092	-0.656032	1.57574	DOWN	C20orf82	chromosome 20 open reading frame 82	140862
5560240	0.655396	1.57505	UP	LOC643233	similar to hCG1789715	643233
4490324	0.655384	1.57503	UP	SMPD3	sphingomyelin phosphodiesterase 3, neutral membrane (neutral sphingomyelinase II)	55512
3610228	-0.655119	1.57475	DOWN	PEA15	phosphoprotein enriched in astrocytes 15	8682
610451	-0.655036	1.57465	DOWN	HIST2H2AA4	histone cluster 2, H2aa4	723790
2190470	-0.654163	1.5737	DOWN	KLF10	Kruppel-like factor 10	7071
6650066	0.653993	1.57352	UP	FPGS	folylpolyglutamate synthase	2356
7320326	0.65382	1.57333	UP	PPIL3	peptidylprolyl isomerase (cyclophilin)-like 3	53938
3840491	-0.652958	1.57239	DOWN	PELI2	pellino homolog 2 (Drosophila)	57161
3140465	-0.652951	1.57238	DOWN	DIO1	deiodinase, iodothyronine, type I	1733
60719	-0.651881	1.57122	DOWN	KCNJ2	potassium inwardly-rectifying channel, subfamily J, member 2	3759
1430504	0.650128	1.56931	UP	GFRA1	GDNF family receptor alpha 1	2674
150437	-0.649579	1.56871	DOWN	TMC6	transmembrane channel-like 6	11322
7610338	-0.649528	1.56865	DOWN	CDH3	cadherin 3, type 1, P-cadherin (placental)	1001
5560682	-0.649504	1.56863	DOWN	KRT10	keratin 10	3858
5870328	-0.649398	1.56851	DOWN	LOC440589	hypothetical LOC440589	440589
6370037	-0.649029	1.56811	DOWN	RBMY2FP	RNA binding motif protein, Y-linked, family 2, member F pseudogene	159162
2650019	-0.648959	1.56804	DOWN	FAM53C	family with sequence similarity 53, member C	51307
3420121	-0.648363	1.56739	DOWN	ARS2	arsenate resistance protein 2	51593
5870228	0.647564	1.56652	UP	ADSL	adenylosuccinate lyase	158
2000187	-0.646618	1.56549	DOWN	OSBPL7	oxysterol binding protein-like 7	114881
520382	-0.645767	1.56457	DOWN	CLK1	CDC-like kinase 1	1195
7560148	0.645664	1.56446	UP	NR3C1	nuclear receptor subfamily 3, group C, member 1 (glucocorticoid receptor)	2908
3170021	0.644925	1.56366	UP	KRTAP5-1	keratin associated protein 5-1	387264
7050326	-0.644856	1.56358	DOWN	CDKN2D	cyclin-dependent kinase inhibitor 2D (p19, inhibits CDK4)	1032
2350348	0.644825	1.56355	UP	LOC728956	hypothetical LOC728956	728956
5870162	-0.64449	1.56319	DOWN	HIST1H3I	histone cluster 1, H3i	8354
5960239	-0.643612	1.56224	DOWN	CCR2	chemokine (C-C motif) receptor 2	1231
7210184	0.643307	1.56191	UP	NDUFB4	NADH dehydrogenase (ubiquinone) 1 beta subcomplex, 4, 15kDa	4710
4850142	-0.643305	1.5619	DOWN	KIAA1370	KIAA1370	56204
6100523	-0.642571	1.56111	DOWN	SNX3	sorting nexin 3	8724
3940187	0.642128	1.56063	UP	WNK3	WNK lysine deficient protein kinase 3	65267
3710397	-0.640535	1.55891	DOWN	EFNA1	ephrin-A1	1942
1710575	-0.639801	1.55811	DOWN	BCL2L15	BCL2-like 15	440603
3520082	0.639562	1.55786	UP	OR52M1	olfactory receptor, family 52, subfamily M, member 1	119772
450292	-0.638694	1.55692	DOWN	TUBB2A	tubulin, beta 2A	7280
60053	-0.638421	1.55662	DOWN	RPL11	ribosomal protein L11	6135
1090100	-0.638132	1.55631	DOWN	CMIP	c-Maf-inducing protein	80790
4390768	-0.638034	1.55621	DOWN	PCDHAC1	protocadherin alpha subfamily C, 1	56135
6580593	-0.637567	1.5557	DOWN	PPP1R3C	protein phosphatase 1, regulatory (inhibitor) subunit 3C	5507
1570167	0.636963	1.55505	UP	LOC402509	similar to solute carrier family 29 (nucleoside transporters), member 4	402509
4810280	0.636374	1.55442	UP	ZSWIM3	zinc finger, SWIM-type containing 3	140831
1500674	-0.636222	1.55425	DOWN	HIST2H3C	histone cluster 2, H3c	126961
1030445	-0.635925	1.55393	DOWN	RAB37	RAB37, member RAS oncogene family	326624
20343	0.635435	1.55341	UP	LOC727834	hypothetical LOC727834	727834
3390082	-0.634999	1.55294	DOWN	LOC644100	hypothetical LOC644100	644100
7320400	0.634793	1.55271	UP	CLDN8	claudin 8	9073
4150189	0.634532	1.55243	UP	CTSL1	cathepsin L1	1514
3140095	-0.634337	1.55222	DOWN	PPAP2C	phosphatidic acid phosphatase type 2C	8612
5570102	0.633728	1.55157	UP	DKK1	dickkopf homolog 1 (Xenopus laevis)	22943
7160025	-0.632376	1.55012	DOWN	ING2	inhibitor of growth family, member 2	3622
2030524	-0.632292	1.55003	DOWN	CCK	cholecystokinin	885
6900296	-0.631737	1.54943	DOWN	KITLG	KIT ligand	4254
2970497	0.631066	1.54871	UP	DMRTC1	DMRT-like family C1	63947
7210450	-0.631056	1.5487	DOWN	LMO4	LIM domain only 4	8543
4590154	0.630667	1.54828	UP	LOC100128279	similar to ZDHHC8 protein	100128279
1010360	-0.628748	1.54622	DOWN	GCH1	GTP cyclohydrolase 1	2643
4540608	-0.628679	1.54615	DOWN	hCG_1745121	notch1-induced protein	729920
6270681	0.628354	1.5458	UP	BST1	bone marrow stromal cell antigen 1	683
4830066	-0.628223	1.54566	DOWN	OR4K13	olfactory receptor, family 4, subfamily K, member 13	390433
460113	0.627425	1.54481	UP	MAGED1	melanoma antigen family D, 1	9500
1510017	0.627203	1.54457	UP	LOC388588	hypothetical LOC388588	388588
6330669	0.626624	1.54395	UP	KCTD4	potassium channel tetramerisation domain containing 4	386618
3520743	-0.626534	1.54385	DOWN	PHLDA3	pleckstrin homology-like domain, family A, member 3	23612
2230161	0.62605	1.54333	UP	RTN4	reticulon 4	57142
6040243	-0.626036	1.54332	DOWN	LY9	lymphocyte antigen 9	4063
520309	-0.625583	1.54283	DOWN	RLF	rearranged L-myc fusion	6018
1780332	-0.625439	1.54268	DOWN	CHRNG	cholinergic receptor, nicotinic, gamma	1146
730379	-0.625402	1.54264	DOWN	LOC388621	hypothetical LOC388621	388621
4260424	0.625193	1.54242	UP	PARD3B	par-3 partitioning defective 3 homolog B (C. elegans)	117583
4280220	-0.625147	1.54237	DOWN	PHF8	PHD finger protein 8	23133
6960068	-0.624769	1.54196	DOWN	GAFA3	FGF-2 activity-associated protein 3	100128236
1820592	-0.623993	1.54113	DOWN	HIST2H2AA4	histone cluster 2, H2aa4	723790
7510014	0.623945	1.54108	UP	UQCRFS1	ubiquinol-cytochrome c reductase, Rieske iron-sulfur polypeptide 1	7386
4480224	0.623631	1.54075	UP	SRPRB	signal recognition particle receptor, B subunit	58477
3370270	0.623607	1.54072	UP	ZFY	zinc finger protein, Y-linked	7544
2030309	-0.623584	1.5407	DOWN	SERPING1	serpin peptidase inhibitor, clade G (C1 inhibitor), member 1	710
4290243	-0.623384	1.54048	DOWN	ARHGAP24	Rho GTPase activating protein 24	83478
7510736	-0.622386	1.53942	DOWN	TAS2R43	taste receptor, type 2, member 43	259289
5900341	-0.619967	1.53684	DOWN	TTLL8	tubulin tyrosine ligase-like family, member 8	164714
4560328	-0.619586	1.53643	DOWN	FSCN1	fascin homolog 1, actin-bundling protein (Strongylocentrotus purpuratus)	6624
6110743	0.619322	1.53615	UP	VWA5B1	von Willebrand factor A domain containing 5B1	127731
290685	0.619247	1.53607	UP	SLC6A15	solute carrier family 6, member 15	55117
1990288	-0.61857	1.53535	DOWN	ABL2	v-abl Abelson murine leukemia viral oncogene homolog 2 (arg, Abelson-related gene)	27
6350445	-0.617556	1.53427	DOWN	EMB	embigin homolog (mouse)	133418
2570674	-0.617462	1.53417	DOWN	NAV2	neuron navigator 2	89797
3370286	0.617235	1.53393	UP	LOC440910	hypothetical protein LOC440910	440910
6980056	-0.616051	1.53267	DOWN	FBXL7	F-box and leucine-rich repeat protein 7	23194
6330674	-0.614804	1.53135	DOWN	STXBP1	syntaxin binding protein 1	6812
6350735	-0.614645	1.53118	DOWN	TMEM132B	transmembrane protein 132B	114795
3370577	0.614476	1.531	UP	APP	amyloid beta (A4) precursor protein	351
270152	0.61403	1.53053	UP	SLC7A5	solute carrier family 7 (cationic amino acid transporter, y+ system), member 5	8140
5670209	0.613929	1.53042	UP	LOC139363	similar to melanoma antigen family A, 10	139363
940431	0.613893	1.53038	UP	CALU	calumenin	813
1510259	0.613752	1.53023	UP	C1orf132	chromosome 1 open reading frame 132	100128537
6900605	0.613464	1.52993	UP	PIGA	phosphatidylinositol glycan anchor biosynthesis, class A	5277
1410465	-0.613283	1.52974	DOWN	UGT1A9	UDP glucuronosyltransferase 1 family, polypeptide A9	54600
4890465	0.613072	1.52951	UP	SP3	Sp3 transcription factor	6670
110767	0.612426	1.52883	UP	LOC100131907	hypothetical protein LOC100131907	100131907
6650053	0.612313	1.52871	UP	MCM3	minichromosome maintenance complex component 3	4172
5220035	-0.612312	1.52871	DOWN	TUFT1	tuftelin 1	7286
2510670	-0.612186	1.52857	DOWN	LRRC48	leucine rich repeat containing 48	83450
4150358	0.611788	1.52815	UP	TNS4	tensin 4	84951
1820279	0.610425	1.52671	UP	TSPAN18	tetraspanin 18	90139
3840564	0.610333	1.52661	UP	MS4A7	membrane-spanning 4-domains, subfamily A, member 7	58475
2570017	0.609601	1.52584	UP	SYT3	synaptotagmin III	84258
3140176	0.609395	1.52562	UP	CDY2A	chromodomain protein, Y-linked, 2A	9426
2510224	-0.608924	1.52512	DOWN	ANKRD57	ankyrin repeat domain 57	65124
1710487	0.60877	1.52496	UP	IRS4	insulin receptor substrate 4	8471
1440086	-0.60873	1.52492	DOWN	SPDYA	speedy homolog A (Drosophila)	245711
1230546	-0.608564	1.52474	DOWN	TMEM41B	transmembrane protein 41B	440026
240722	0.608246	1.52441	UP	OAS2	2'-5'-oligoadenylate synthetase 2, 69/71kDa	4939
2900592	-0.608098	1.52425	DOWN	LCE5A	late cornified envelope 5A	254910
3180053	0.608051	1.5242	UP	FAM129B	family with sequence similarity 129, member B	64855
4540619	-0.607528	1.52365	DOWN	VGLL1	vestigial like 1 (Drosophila)	51442
5960670	-0.607374	1.52348	DOWN	ARID3B	AT rich interactive domain 3B (BRIGHT-like)	10620
2120270	-0.607049	1.52314	DOWN	COL17A1	collagen, type XVII, alpha 1	1308
5090750	-0.606894	1.52298	DOWN	FOXC1	forkhead box C1	2296
3850402	-0.606749	1.52282	DOWN	NTRK3	neurotrophic tyrosine kinase, receptor, type 3	4916
3610386	-0.606475	1.52253	DOWN	CPEB3	cytoplasmic polyadenylation element binding protein 3	22849
60209	0.606425	1.52248	UP	CYP4Z1	cytochrome P450, family 4, subfamily Z, polypeptide 1	199974
4890615	0.60602	1.52205	UP	LOC645387	similar to DNA-binding protein TAXREB107	645387
4590441	0.605783	1.5218	UP	CYB5R3	cytochrome b5 reductase 3	1727
1740026	0.605587	1.5216	UP	TDGF3	teratocarcinoma-derived growth factor 3, pseudogene	6998
4070070	-0.6052	1.52119	DOWN	VSIG2	V-set and immunoglobulin domain containing 2	23584
7000112	-0.604898	1.52087	DOWN	MGC12982	hypothetical protein MGC12982	84793
7160475	-0.604714	1.52068	DOWN	SNHG5	small nucleolar RNA host gene 5 (non-protein coding)	387066
6620743	-0.604522	1.52048	DOWN	HTR3A	5-hydroxytryptamine (serotonin) receptor 3A	3359
2340608	0.604498	1.52045	UP	GNA14	guanine nucleotide binding protein (G protein), alpha 14	9630
4830386	-0.604342	1.52029	DOWN	CYP2A13	cytochrome P450, family 2, subfamily A, polypeptide 13	1553
3460546	0.604163	1.5201	UP	OTX2	orthodenticle homeobox 2	5015
5570326	-0.603858	1.51977	DOWN	CAPN14	calpain 14	440854
620300	0.603604	1.51951	UP	LASP1	LIM and SH3 protein 1	3927
6660463	-0.602931	1.5188	DOWN	ANKS1B	ankyrin repeat and sterile alpha motif domain containing 1B	56899
1300431	-0.602865	1.51873	DOWN	LY6G6F	lymphocyte antigen 6 complex, locus G6F	259215
5670626	-0.602803	1.51866	DOWN	DPM1	dolichyl-phosphate mannosyltransferase polypeptide 1, catalytic subunit	8813
430538	-0.600407	1.51614	DOWN	BMP1	bone morphogenetic protein 1	649
610324	0.600129	1.51585	UP	DDX1	DEAD (Asp-Glu-Ala-Asp) box polypeptide 1	1653
4390121	-0.600076	1.5158	DOWN	ADRM1	adhesion regulating molecule 1	11047
5910431	0.600008	1.51572	UP	COL4A1	collagen, type IV, alpha 1	1282
6110477	-0.599841	1.51555	DOWN	NUDC	nuclear distribution gene C homolog (A. nidulans)	10726
3370196	-0.599701	1.5154	DOWN	LOC647042	Putative golgin subfamily A member 6-like protein 10	647042
270672	0.598588	1.51423	UP	C15orf21	chromosome 15 open reading frame 21	283651
6420474	-0.597574	1.51317	DOWN	DHRS7C	dehydrogenase/reductase (SDR family) member 7C	201140
5910056	0.597337	1.51292	UP	MYBPC1	myosin binding protein C, slow type	4604
1450398	-0.597164	1.51274	DOWN	LOC392425	similar to hCG1790520	392425
5860653	-0.597153	1.51273	DOWN	FAM163B	family with sequence similarity 163, member B	642968
4260750	-0.596913	1.51248	DOWN	SFRS17A	splicing factor, arginine/serine-rich 17A	8227
4670097	0.596333	1.51187	UP	RAB27B	RAB27B, member RAS oncogene family	5874
3450082	0.596084	1.51161	UP	LFNG	LFNG O-fucosylpeptide 3-beta-N-acetylglucosaminyltransferase	3955
6960382	-0.595987	1.51151	DOWN	ING2	inhibitor of growth family, member 2	3622
2490754	-0.595961	1.51148	DOWN	MAP1LC3B	microtubule-associated protein 1 light chain 3 beta	81631
2900669	-0.59585	1.51136	DOWN	RAB30	RAB30, member RAS oncogene family	27314
7200050	0.595173	1.51065	UP	TESSP5	testis serine protease 5	377047
3460309	-0.59416	1.50959	DOWN	ATF4	activating transcription factor 4 (tax-responsive enhancer element B67)	468
3140608	0.594027	1.50945	UP	CENTG1	centaurin, gamma 1	116986
4230112	-0.59399	1.50941	DOWN	LBH	limb bud and heart development homolog (mouse)	81606
3870193	0.593793	1.50921	UP	TMEM180	transmembrane protein 180	79847
4810441	0.593792	1.50921	UP	CSHL1	chorionic somatomammotropin hormone-like 1	1444
1710706	0.593759	1.50917	UP	LOC283116	similar to tripartite motif-containing 49	283116
3420095	-0.593698	1.50911	DOWN	LOC284100	hypothetical protein LOC284100	284100
5340196	-0.593546	1.50895	DOWN	HLA-DQB1	major histocompatibility complex, class II, DQ beta 1	3119
4780619	-0.593504	1.50891	DOWN	AKAP7	A kinase (PRKA) anchor protein 7	9465
110307	-0.592098	1.50744	DOWN	FILIP1L	filamin A interacting protein 1-like	11259
3360064	-0.591206	1.50651	DOWN	PLA2G4F	phospholipase A2, group IVF	255189
3830475	-0.590814	1.5061	DOWN	LSM12	LSM12 homolog (S. cerevisiae)	124801
4250674	-0.590559	1.50583	DOWN	GSTA3	glutathione S-transferase A3	2940
4260450	0.589534	1.50476	UP	MUC4	mucin 4, cell surface associated	4585
4730685	-0.58941	1.50463	DOWN	RAB7A	RAB7A, member RAS oncogene family	7879
1940470	-0.588934	1.50413	DOWN	LOC440348	similar to nuclear pore complex interacting protein	440348
20241	0.588485	1.50367	UP	SLC7A1	solute carrier family 7 (cationic amino acid transporter, y+ system), member 1	6541
6980021	-0.588213	1.50338	DOWN	NGFR	nerve growth factor receptor (TNFR superfamily, member 16)	4804
1430403	-0.588187	1.50336	DOWN	FGD4	FYVE, RhoGEF and PH domain containing 4	121512
1300497	0.587739	1.50289	UP	SPCS1	signal peptidase complex subunit 1 homolog (S. cerevisiae)	28972
4040672	0.587688	1.50284	UP	DDX47	DEAD (Asp-Glu-Ala-Asp) box polypeptide 47	51202
1450390	0.587565	1.50271	UP	LOC100133931	hypothetical protein LOC100133931	100133931
5550082	0.586871	1.50199	UP	LOC643670	similar to hCG1739109	643670
5910523	-0.586285	1.50138	DOWN	LMO4	LIM domain only 4	8543
6420678	0.586201	1.50129	UP	OR4B1	olfactory receptor, family 4, subfamily B, member 1	119765
2060440	-0.585907	1.50098	DOWN	MAFB	v-maf musculoaponeurotic fibrosarcoma oncogene homolog B (avian)	9935
3450072	0.585699	1.50077	UP	CLIC1	chloride intracellular channel 1	1192
3930309	0.585693	1.50076	UP	KIR3DP1	killer-cell Ig-like receptor	768329
4900338	-0.585408	1.50046	DOWN	C7orf13	chromosome 7 open reading frame 13	129790
2360026	-0.585266	1.50032	DOWN	LCE3D	late cornified envelope 3D	84648
2070315	-0.585195	1.50024	DOWN	C20orf54	chromosome 20 open reading frame 54	113278
3440270	0.584646	1.49967	UP	OR4K5	olfactory receptor, family 4, subfamily K, member 5	79317
130709	-0.584414	1.49943	DOWN	C16orf5	chromosome 16 open reading frame 5	29965
6180348	-0.583547	1.49853	DOWN	DIO3	deiodinase, iodothyronine, type III	1735
3830288	0.58332	1.49829	UP	C14orf49	chromosome 14 open reading frame 49	161176
430047	0.583294	1.49827	UP	LOC100129407	similar to hCG1993257	100129407
1030402	-0.582967	1.49793	DOWN	HCG4	HLA complex group 4	54435
830605	-0.582549	1.49749	DOWN	LOC643888	similar to hCG1988995	643888
780369	0.582073	1.497	UP	SIGLEC8	sialic acid binding Ig-like lectin 8	27181
3420053	0.581647	1.49656	UP	LOC606724	coronin, actin binding protein, 1A pseudogene	606724
870181	-0.581172	1.49606	DOWN	LOC653314	similar to ribosomal protein L19	653314
4120445	-0.58061	1.49548	DOWN	EFCAB1	EF-hand calcium binding domain 1	79645
4490286	0.58046	1.49533	UP	HEXIM1	hexamethylene bis-acetamide inducible 1	10614
270113	0.579772	1.49461	UP	LIPC	lipase, hepatic	3990
4560193	0.579426	1.49425	UP	CD44	CD44 molecule (Indian blood group)	960
3170544	0.57921	1.49403	UP	CAMK2B	calcium/calmodulin-dependent protein kinase (CaM kinase) II beta	816
4560564	0.57919	1.49401	UP	ZNF740	zinc finger protein 740	283337
360647	0.578578	1.49338	UP	KCNS2	potassium voltage-gated channel, delayed-rectifier, subfamily S, member 2	3788
6510176	0.578509	1.49331	UP	TUBA1B	tubulin, alpha 1b	10376
2810358	-0.578082	1.49286	DOWN	GLYCAM1	glycosylation dependent cell adhesion molecule 1 (pseudogene)	644076
3830037	-0.577962	1.49274	DOWN	LOC100134195	hypothetical protein LOC100134195	100134195
6180259	-0.577799	1.49257	DOWN	HSPB8	heat shock 22kDa protein 8	26353
1500164	0.577611	1.49238	UP	PCBP1	poly(rC) binding protein 1	5093
2340082	-0.577121	1.49187	DOWN	IFRD1	interferon-related developmental regulator 1	3475
4210274	0.576774	1.49151	UP	SCN7A	sodium channel, voltage-gated, type VII, alpha	6332
5570491	-0.576348	1.49107	DOWN	PLP1	proteolipid protein 1	5354
6420681	0.575715	1.49042	UP	A2BP1	ataxin 2-binding protein 1	54715
4860008	-0.575352	1.49004	DOWN	TMEM196	transmembrane protein 196	256130
2480600	-0.575301	1.48999	DOWN	DEFA3	defensin, alpha 3, neutrophil-specific	1668
6200072	-0.575268	1.48995	DOWN	GPR19	G protein-coupled receptor 19	2842
770070	0.575001	1.48968	UP	NMNAT2	nicotinamide nucleotide adenylyltransferase 2	23057
6280471	-0.574972	1.48965	DOWN	HSPA1L	heat shock 70kDa protein 1-like	3305
5700338	-0.574735	1.4894	DOWN	RFX7	regulatory factor X, 7	64864
2970408	0.574574	1.48924	UP	CD8A	CD8a molecule	925
6620246	0.574379	1.48904	UP	OBSL1	obscurin-like 1	23363
7550500	-0.574307	1.48896	DOWN	JUNB	jun B proto-oncogene	3726
3120678	0.574266	1.48892	UP	CHRNA4	cholinergic receptor, nicotinic, alpha 4	1137
2810403	-0.574015	1.48866	DOWN	FLJ38379	hypothetical protein FLJ38379	285097
3120647	-0.573684	1.48832	DOWN	GPER	G protein-coupled estrogen receptor 1	2852
2260494	0.57354	1.48817	UP	EFCAB6	EF-hand calcium binding domain 6	64800
2320139	0.572957	1.48757	UP	RPS27A	ribosomal protein S27a	6233
2510424	0.572516	1.48711	UP	ATP9B	ATPase, class II, type 9B	374868
580187	0.571781	1.48636	UP	PDE8B	phosphodiesterase 8B	8622
3940148	-0.571596	1.48617	DOWN	CHMP1B	chromatin modifying protein 1B	57132
990288	-0.571197	1.48576	DOWN	FHL2	four and a half LIM domains 2	2274
4010121	0.571136	1.48569	UP	TTTY21	testis-specific transcript, Y-linked 21	252953
7000309	-0.570971	1.48552	DOWN	CYP2D7P1	cytochrome P450, family 2, subfamily D, polypeptide 7 pseudogene 1	1564
6940519	0.570774	1.48532	UP	ABCA6	ATP-binding cassette, sub-family A (ABC1), member 6	23460
4220743	-0.570565	1.4851	DOWN	JMJD6	jumonji domain containing 6	23210
4890288	-0.570211	1.48474	DOWN	WDR42A	WD repeat domain 42A	50717
5820743	-0.570118	1.48465	DOWN	TMC7	transmembrane channel-like 7	79905
70348	0.570014	1.48454	UP	SYNPO2	synaptopodin 2	171024
7000326	0.569842	1.48436	UP	EMX2	empty spiracles homeobox 2	2018
6900274	0.569331	1.48384	UP	AHNAK2	AHNAK nucleoprotein 2	113146
3940370	0.56898	1.48347	UP	RPLP0	ribosomal protein, large, P0	6175
4730176	-0.568899	1.48339	DOWN	WNT11	wingless-type MMTV integration site family, member 11	7481
6420286	-0.568643	1.48313	DOWN	NDEL1	nudE nuclear distribution gene E homolog (A. nidulans)-like 1	81565
6980682	0.568264	1.48274	UP	LOC441554	similar to dual specificity phosphatase 8	441554
4210044	-0.568012	1.48248	DOWN	SNORD46	small nucleolar RNA, C/D box 46	94161
1570278	-0.567835	1.4823	DOWN	ZSCAN5C	zinc finger and SCAN domain containing 5C	649137
2370100	0.567015	1.48146	UP	DDB1	damage-specific DNA binding protein 1, 127kDa	1642
7050020	-0.566864	1.4813	DOWN	RP6-166C19.6	cancer/testis CT47 family, member 6	728062
6650017	-0.566715	1.48115	DOWN	ATP6V1B2	ATPase, H+ transporting, lysosomal 56/58kDa, V1 subunit B2	526
6550017	0.566714	1.48115	UP	ACTBL3	actin, beta-like 3	440915
4280379	0.566633	1.48106	UP	LOC100131665	hypothetical protein LOC100131665	100131665
1570048	0.566606	1.48104	UP	PIK3R5	phosphoinositide-3-kinase, regulatory subunit 5	23533
1340292	-0.566175	1.48059	DOWN	CGB1	chorionic gonadotropin, beta polypeptide 1	114335
290397	0.566096	1.48051	UP	LLGL2	lethal giant larvae homolog 2 (Drosophila)	3993
5900220	0.565948	1.48036	UP	ATXN3L	ataxin 3-like	92552
3870435	-0.565941	1.48035	DOWN	FOXN1	forkhead box N1	8456
1110035	0.56526	1.47965	UP	FMNL1	formin-like 1	752
6200377	-0.564674	1.47905	DOWN	NHLH1	nescient helix loop helix 1	4807
7570349	0.564538	1.47891	UP	FLJ46481	FLJ46481 protein	389197
5310296	0.564113	1.47848	UP	SLC35D1	solute carrier family 35 (UDP-glucuronic acid/UDP-N-acetylgalactosamine dual transporter), member D1	23169
2070068	-0.563717	1.47807	DOWN	TRIM64	tripartite motif-containing 64	120146
160762	-0.563421	1.47777	DOWN	IFNA4	interferon, alpha 4	3441
7550681	-0.563215	1.47756	DOWN	LOC284379	solute carrier family 7 (cationic amino acid transporter, y+ system), member 3 pseudogene	284379
5080672	0.56297	1.47731	UP	C1QTNF1	C1q and tumor necrosis factor related protein 1	114897
1050020	0.562607	1.47694	UP	NLRC4	NLR family, CARD domain containing 4	58484
990601	0.562547	1.47687	UP	LOC728588	similar to membrane-spanning 4-domains, subfamily A, member 8B	728588
4390315	0.562442	1.47677	UP	LOC100131609	similar to rCG55925	100131609
1430220	-0.562412	1.47674	DOWN	LOC100133008	hypothetical protein LOC100133008	100133008
2370102	-0.562356	1.47668	DOWN	RAD9A	RAD9 homolog A (S. pombe)	5883
5310168	0.561904	1.47622	UP	LOC730410	similar to HLA class I histocompatibility antigen, B-18 alpha chain precursor (MHC class I antigen B*18)	730410
6620201	-0.561701	1.47601	DOWN	KLHL24	kelch-like 24 (Drosophila)	54800
4570703	0.561115	1.47541	UP	HYAL4	hyaluronoglucosaminidase 4	23553
6180669	0.560759	1.47505	UP	NPY5R	neuropeptide Y receptor Y5	4889
4830671	-0.560173	1.47445	DOWN	LOC644925	hypothetical LOC644925	644925
1570681	-0.559929	1.4742	DOWN	LOC644717	Putative SAGE1-like protein	644717
460112	-0.559541	1.4738	DOWN	SLC6A9	solute carrier family 6 (neurotransmitter transporter, glycine), member 9	6536
7650142	-0.559528	1.47379	DOWN	TMSB10	thymosin beta 10	9168
6110674	0.559466	1.47372	UP	ATP5A1	ATP synthase, H+ transporting, mitochondrial F1 complex, alpha subunit 1, cardiac muscle	498
2340592	0.558581	1.47282	UP	DNAH14	dynein, axonemal, heavy chain 14	127602
6660092	-0.558529	1.47277	DOWN	CAMLG	calcium modulating ligand	819
2060088	0.55799	1.47222	UP	CLCN7	chloride channel 7	1186
3450411	-0.557887	1.47211	DOWN	PRIM2	primase, DNA, polypeptide 2 (58kDa)	5558
4890136	-0.557778	1.472	DOWN	ANKMY2	ankyrin repeat and MYND domain containing 2	57037
380220	-0.557717	1.47194	DOWN	IFITM5	interferon induced transmembrane protein 5	387733
6480615	-0.555993	1.47018	DOWN	IER2	immediate early response 2	9592
1050176	-0.555941	1.47013	DOWN	GCM1	glial cells missing homolog 1 (Drosophila)	8521
4220445	-0.555648	1.46983	DOWN	LOC196120	similar to hCG1991759	196120
5270097	-0.555535	1.46971	DOWN	LOC652795	similar to hypothetical protein FLJ40722	652795
380373	-0.55521	1.46938	DOWN	BANP	BTG3 associated nuclear protein	54971
7400528	0.554976	1.46914	UP	MAGEB6B	melanoma antigen family B, 6B pseudogene	392433
7040288	0.554691	1.46885	UP	AKAP1	A kinase (PRKA) anchor protein 1	8165
6290017	-0.554559	1.46872	DOWN	KIAA1543	KIAA1543	57662
2570722	-0.554368	1.46852	DOWN	UGT2B4	UDP glucuronosyltransferase 2 family, polypeptide B4	7363
1570494	-0.554352	1.46851	DOWN	UBE2L6	ubiquitin-conjugating enzyme E2L 6	9246
1400288	-0.553769	1.46792	DOWN	AHNAK2	AHNAK nucleoprotein 2	113146
7050767	-0.553633	1.46778	DOWN	LOC148709	actin pseudogene	148709
6400241	-0.552103	1.46622	DOWN	SPRYD5	SPRY domain containing 5	84767
2320528	0.552047	1.46616	UP	CCDC108	coiled-coil domain containing 108	255101
2750367	-0.551785	1.4659	DOWN	PMAIP1	phorbol-12-myristate-13-acetate-induced protein 1	5366
4230377	-0.551585	1.4657	DOWN	PDK2	pyruvate dehydrogenase kinase, isozyme 2	5164
3190373	-0.551095	1.4652	DOWN	DCTN3	dynactin 3 (p22)	11258
1050301	-0.550863	1.46496	DOWN	LOC283398	similar to hCG1791842	283398
5310192	0.550557	1.46465	UP	SPESP1	sperm equatorial segment protein 1	246777
7550309	-0.550424	1.46452	DOWN	LOC653924	similar to hCG1732629	653924
3800768	0.550253	1.46434	UP	SCN9A	sodium channel, voltage-gated, type IX, alpha subunit	6335
20451	0.550128	1.46422	UP	MEFV	Mediterranean fever	4210
2360035	0.549869	1.46395	UP	FCRL3	Fc receptor-like 3	115352
6620026	-0.54975	1.46383	DOWN	CD83	CD83 molecule	9308
5870672	0.549612	1.46369	UP	DNMT3L	DNA (cytosine-5-)-methyltransferase 3-like	29947
1500037	0.549552	1.46363	UP	TTTY11	testis-specific transcript, Y-linked 11	83866
460372	0.549353	1.46343	UP	LOC222699	transducer of ERBB2, 2 pseudogene	222699
840356	-0.548874	1.46294	DOWN	NUAK2	NUAK family, SNF1-like kinase, 2	81788
1980520	0.548846	1.46291	UP	LOC645387	similar to DNA-binding protein TAXREB107	645387
670241	0.548683	1.46275	UP	CUX1	cut-like homeobox 1	1523
290598	0.548256	1.46232	UP	LOC646851	similar to OTTHUMP00000028720	646851
2750376	-0.547708	1.46176	DOWN	ZNF77	zinc finger protein 77	58492
5700672	0.547662	1.46171	UP	TGOLN2	trans-golgi network protein 2	10618
2650253	0.547414	1.46146	UP	PRDX4	peroxiredoxin 4	10549
4060008	-0.54731	1.46136	DOWN	CAMK2N1	calcium/calmodulin-dependent protein kinase II inhibitor 1	55450
6280672	0.547073	1.46112	UP	TMEM49	transmembrane protein 49	81671
2340553	-0.547057	1.4611	DOWN	GNRH1	gonadotropin-releasing hormone 1 (luteinizing-releasing hormone)	2796
7040176	-0.546862	1.4609	DOWN	C20orf24	chromosome 20 open reading frame 24	55969
520497	-0.546249	1.46028	DOWN	LOC729786	similar to golgi autoantigen, golgin subfamily a, 8G	729786
4490215	-0.546199	1.46023	DOWN	ARMCX6	armadillo repeat containing, X-linked 6	54470
4610608	-0.546068	1.4601	DOWN	UBE2S	ubiquitin-conjugating enzyme E2S	27338
7560605	-0.546057	1.46009	DOWN	RBP2	retinol binding protein 2, cellular	5948
4810397	-0.546038	1.46007	DOWN	LOC389370	hypothetical LOC389370	389370
1430187	-0.546022	1.46005	DOWN	CSTB	cystatin B (stefin B)	1476
2370220	-0.545904	1.45993	DOWN	AKAP7	A kinase (PRKA) anchor protein 7	9465
240474	0.54527	1.45929	UP	TENC1	tensin like C1 domain containing phosphatase (tensin 2)	23371
4850386	-0.545202	1.45922	DOWN	LOC219690	hypothetical protein LOC219690	219690
6510215	0.544963	1.45898	UP	DLG5	discs, large homolog 5 (Drosophila)	9231
6330671	0.544865	1.45888	UP	LOC642426	hypothetical LOC642426	642426
7150152	0.544835	1.45885	UP	LOC732402	similar to butyrate-induced transcript 1	732402
450020	-0.544651	1.45867	DOWN	ORM2	orosomucoid 2	5005
1430348	-0.544308	1.45832	DOWN	HNRNPCL1	heterogeneous nuclear ribonucleoprotein C-like 1	343069
3170646	-0.544146	1.45816	DOWN	LOC554223	hypothetical LOC554223	554223
990646	0.544028	1.45804	UP	GJA5	gap junction protein, alpha 5, 40kDa	2702
4490241	-0.544022	1.45803	DOWN	RAB40A	RAB40A, member RAS oncogene family	142684
3840152	0.543968	1.45798	UP	LOC648998	similar to Neutrophil cytosol factor 1 (NCF-1) (Neutrophil NADPH oxidase factor 1) (47 kDa neutrophil oxidase factor) (p47-phox) (NCF-47K) (47 kDa autosomal chronic granulomatous disease protein) (NOXO2)	648998
70189	-0.543875	1.45788	DOWN	BBS7	Bardet-Biedl syndrome 7	55212
4880600	-0.543689	1.4577	DOWN	PTCRA	pre T-cell antigen receptor alpha	171558
6550164	0.54314	1.45714	UP	DEFA4	defensin, alpha 4, corticostatin	1669
2470093	-0.542815	1.45681	DOWN	TJP2	tight junction protein 2 (zona occludens 2)	9414
2630743	-0.542751	1.45675	DOWN	BLOC1S2	biogenesis of lysosomal organelles complex-1, subunit 2	282991
7510008	-0.542628	1.45662	DOWN	EHD3	EH-domain containing 3	30845
610270	-0.542478	1.45647	DOWN	ELL2	elongation factor, RNA polymerase II, 2	22936
1300347	-0.542233	1.45622	DOWN	MKNK2	MAP kinase interacting serine/threonine kinase 2	2872
6420369	0.541943	1.45593	UP	MDH2	malate dehydrogenase 2, NAD (mitochondrial)	4191
6860719	-0.541795	1.45578	DOWN	CYTH1	cytohesin 1	9267
2940520	0.541696	1.45568	UP	ZBTB8	zinc finger and BTB domain containing 8	653121
4880646	0.541183	1.45517	UP	ACTBL3	actin, beta-like 3	440915
5220397	0.540991	1.45497	UP	RREB1	ras responsive element binding protein 1	6239
4890280	-0.540984	1.45496	DOWN	FABP1	fatty acid binding protein 1, liver	2168
1770736	0.540904	1.45488	UP	PCDH11X	protocadherin 11 X-linked	27328
870491	0.540887	1.45487	UP	BUB3	BUB3 budding uninhibited by benzimidazoles 3 homolog (yeast)	9184
6940681	0.540822	1.4548	UP	LOC729085	hypothetical protein LOC729085	729085
5570494	0.540743	1.45472	UP	MRPL33	mitochondrial ribosomal protein L33	9553
510368	-0.540666	1.45464	DOWN	ZIC2	Zic family member 2 (odd-paired homolog, Drosophila)	7546
6060661	-0.54018	1.45415	DOWN	CLDN9	claudin 9	9080
3310487	0.539762	1.45373	UP	RPL18A	ribosomal protein L18a	6142
1260162	0.539712	1.45368	UP	DNMT1	DNA (cytosine-5-)-methyltransferase 1	1786
3060398	0.539675	1.45364	UP	PTPRF	protein tyrosine phosphatase, receptor type, F	5792
2600719	0.539647	1.45362	UP	LOC100130439	similar to C21orf81 protein	100130439
7200392	0.53941	1.45338	UP	C1QBP	complement component 1, q subcomponent binding protein	708
5570292	0.539171	1.45314	UP	PRDX3	peroxiredoxin 3	10935
870392	-0.538637	1.4526	DOWN	FLJ33630	hypothetical LOC644873	644873
5550095	0.538537	1.4525	UP	RBMS1	RNA binding motif, single stranded interacting protein 1	5937
1510528	0.538499	1.45246	UP	LOC648517	similar to Aldo-keto reductase family 1 member C1 (20-alpha-hydroxysteroid dehydrogenase) (20-alpha-HSD) (Trans-1,2-dihydrobenzene-1,2-diol dehydrogenase) (High-affinity hepatic bile acid-binding protein) (HBAB) (Chlordecone reductase homolog HAKRC...	648517
3420692	0.538194	1.45215	UP	C5orf15	chromosome 5 open reading frame 15	56951
4290307	-0.538075	1.45203	DOWN	C10orf81	chromosome 10 open reading frame 81	79949
1500431	0.537033	1.45099	UP	SPATA4	spermatogenesis associated 4	132851
5690519	0.536943	1.45089	UP	PLTP	phospholipid transfer protein	5360
5890541	-0.536215	1.45016	DOWN	H2AFB2	H2A histone family, member B2	474381
3140093	0.536124	1.45007	UP	HS3ST5	heparan sulfate (glucosamine) 3-O-sulfotransferase 5	222537
7560239	0.536045	1.44999	UP	ZNF487	zinc finger protein 487	642819
2260368	-0.535768	1.44971	DOWN	LOC646079	similar to breast cancer anti-estrogen resistance 1	646079
7160017	0.535567	1.44951	UP	LRRC37A4	leucine rich repeat containing 37, member A4 (pseudogene)	55073
3890079	0.535249	1.44919	UP	KRT17P3	keratin 17 pseudogene 3	729682
6450056	-0.535215	1.44916	DOWN	MCOLN1	mucolipin 1	57192
540600	0.534927	1.44887	UP	MINK1	misshapen-like kinase 1 (zebrafish)	50488
2810139	0.534692	1.44863	UP	HOXA1	homeobox A1	3198
830019	-0.534538	1.44848	DOWN	PPARG	peroxisome proliferator-activated receptor gamma	5468
1260010	-0.534363	1.4483	DOWN	RBM39	RNA binding motif protein 39	9584
6200692	-0.534318	1.44826	DOWN	FOXO3	forkhead box O3	2309
2680070	-0.534138	1.44808	DOWN	EFNB3	ephrin-B3	1949
2850279	0.534066	1.448	UP	LOC730077	hypothetical LOC730077	730077
7200463	-0.533324	1.44726	DOWN	POLD3	polymerase (DNA-directed), delta 3, accessory subunit	10714
2230435	-0.533189	1.44712	DOWN	CLEC4GP1	C-type lectin domain family 4, member G pseudogene 1	440508
7560008	0.533166	1.4471	UP	FBXO25	F-box protein 25	26260
4010358	0.533035	1.44697	UP	ASTN2	astrotactin 2	23245
60470	-0.532418	1.44635	DOWN	STX11	syntaxin 11	8676
6350092	-0.532004	1.44594	DOWN	CDY1	chromodomain protein, Y-linked, 1	9085
1230224	-0.531789	1.44572	DOWN	DNAJB6	DnaJ (Hsp40) homolog, subfamily B, member 6	10049
1710097	0.53161	1.44554	UP	OGT	O-linked N-acetylglucosamine (GlcNAc) transferase (UDP-N-acetylglucosamine:polypeptide-N-acetylglucosaminyl transferase)	8473
940291	-0.531331	1.44526	DOWN	MIDN	midnolin	90007
730468	-0.531141	1.44507	DOWN	MED26	mediator complex subunit 26	9441
7330497	0.531092	1.44502	UP	GAGE1	G antigen 1	2543
3520538	0.530764	1.44469	UP	OR4B1	olfactory receptor, family 4, subfamily B, member 1	119765
1690156	-0.530374	1.4443	DOWN	NUAK1	NUAK family, SNF1-like kinase, 1	9891
2760176	-0.53034	1.44427	DOWN	FCGBP	Fc fragment of IgG binding protein	8857
5050162	-0.530146	1.44408	DOWN	CD83	CD83 molecule	9308
3850603	0.530013	1.44394	UP	PTPRN	protein tyrosine phosphatase, receptor type, N	5798
5220646	-0.530003	1.44393	DOWN	LOC121006	hypothetical protein LOC121006	121006
2030376	0.529869	1.4438	UP	GLG1	golgi apparatus protein 1	2734
3450300	-0.529652	1.44358	DOWN	C18orf19	chromosome 18 open reading frame 19	125228
4920019	0.5296	1.44353	UP	CFC1B	cripto, FRL-1, cryptic family 1B	653275
5690017	-0.528597	1.44253	DOWN	LOC389833	similar to hypothetical protein MGC27019	389833
3830554	0.528293	1.44222	UP	ZC3H13	zinc finger CCCH-type containing 13	23091
5550523	0.528131	1.44206	UP	LOC100131456	hypothetical protein LOC100131456	100131456
3130687	-0.52803	1.44196	DOWN	SPATA7	spermatogenesis associated 7	55812
2640411	0.527004	1.44093	UP	UNC84B	unc-84 homolog B (C. elegans)	25777
5220075	0.526724	1.44065	UP	LOC653562	hypothetical LOC653562	653562
6330377	-0.526565	1.4405	DOWN	ATP6V0D1	ATPase, H+ transporting, lysosomal 38kDa, V0 subunit d1	9114
1070424	0.526523	1.44045	UP	LOC283116	similar to tripartite motif-containing 49	283116
5570427	-0.525496	1.43943	DOWN	GLS	glutaminase	2744
650349	-0.525438	1.43937	DOWN	RPS28	ribosomal protein S28	6234
3140008	0.525305	1.43924	UP	PPM1G	protein phosphatase 1G (formerly 2C), magnesium-dependent, gamma isoform	5496
2490364	0.525078	1.43901	UP	LUM	lumican	4060
6270437	0.524735	1.43867	UP	FJX1	four jointed box 1 (Drosophila)	24147
2650114	0.524003	1.43794	UP	ITGB5	integrin, beta 5	3693
2850619	-0.523394	1.43733	DOWN	VGF	VGF nerve growth factor inducible	7425
1580561	-0.522797	1.43674	DOWN	MT1H	metallothionein 1H	4496
1240386	-0.522484	1.43643	DOWN	KLHL21	kelch-like 21 (Drosophila)	9903
1990008	0.522072	1.43602	UP	PTGIR	prostaglandin I2 (prostacyclin) receptor (IP)	5739
7510672	0.522059	1.436	UP	C4orf37	chromosome 4 open reading frame 37	285555
6110176	0.522043	1.43599	UP	LOC283710	hypothetical LOC283710	283710
4050452	0.521891	1.43584	UP	PPA1	pyrophosphatase (inorganic) 1	5464
1170373	-0.521738	1.43568	DOWN	LOC388152	hypothetical LOC388152	388152
6220619	0.521636	1.43558	UP	SPDYC	speedy homolog C (Drosophila)	387778
2710253	0.521482	1.43543	UP	QARS	glutaminyl-tRNA synthetase	5859
3460349	-0.521342	1.43529	DOWN	MT1M	metallothionein 1M	4499
150762	-0.52121	1.43516	DOWN	OSCAR	osteoclast associated, immunoglobulin-like receptor	126014
130653	-0.520982	1.43493	DOWN	ARHGAP6	Rho GTPase activating protein 6	395
5420743	0.520829	1.43478	UP	TIMP2	TIMP metallopeptidase inhibitor 2	7077
2030709	-0.520653	1.4346	DOWN	TTR	transthyretin	7276
5860373	-0.52043	1.43438	DOWN	SIGIRR	single immunoglobulin and toll-interleukin 1 receptor (TIR) domain	59307
6840626	0.520281	1.43423	UP	PTGS1	prostaglandin-endoperoxide synthase 1 (prostaglandin G/H synthase and cyclooxygenase)	5742
7210494	0.519923	1.43388	UP	NLRP8	NLR family, pyrin domain containing 8	126205
1770292	-0.519732	1.43369	DOWN	LOC284402	hypothetical protein LOC284402	284402
4010349	-0.51967	1.43363	DOWN	FAM115A	family with sequence similarity 115, member A	9747
2190592	0.519625	1.43358	UP	NOMO3	NODAL modulator 3	408050
5890403	-0.519619	1.43358	DOWN	ANKRD11	ankyrin repeat domain 11	29123
7000600	0.51951	1.43347	UP	LRTM1	leucine-rich repeats and transmembrane domains 1	57408
2970373	0.519495	1.43345	UP	LOC100129434	hypothetical protein LOC100129434	100129434
4590706	0.518949	1.43291	UP	ARHGAP23	Rho GTPase activating protein 23	57636
3930446	0.51881	1.43277	UP	RASAL1	RAS protein activator like 1 (GAP1 like)	8437
430674	-0.518491	1.43246	DOWN	ARC	activity-regulated cytoskeleton-associated protein	23237
5420341	-0.518243	1.43221	DOWN	VAPA	VAMP (vesicle-associated membrane protein)-associated protein A, 33kDa	9218
6860670	0.51794	1.43191	UP	PDE11A	phosphodiesterase 11A	50940
3830138	0.517933	1.4319	UP	THRA	thyroid hormone receptor, alpha (erythroblastic leukemia viral (v-erb-a) oncogene homolog, avian)	7067
6400132	-0.517723	1.43169	DOWN	MEF2A	myocyte enhancer factor 2A	4205
5260070	-0.517511	1.43148	DOWN	HES4	hairy and enhancer of split 4 (Drosophila)	57801
1780603	-0.517499	1.43147	DOWN	IL6R	interleukin 6 receptor	3570
6060632	-0.517493	1.43147	DOWN	STARD13	StAR-related lipid transfer (START) domain containing 13	90627
3130112	0.517128	1.4311	UP	HDAC9	histone deacetylase 9	9734
2510520	-0.51694	1.43092	DOWN	ABL2	v-abl Abelson murine leukemia viral oncogene homolog 2 (arg, Abelson-related gene)	27
1580612	-0.516778	1.43076	DOWN	VENTXP7	VENT homeobox (Xenopus laevis) pseudogene 7	391518
6590670	0.516639	1.43062	UP	TCTEX1D2	Tctex1 domain containing 2	255758
3990278	-0.516593	1.43057	DOWN	SCGN	secretagogin, EF-hand calcium binding protein	10590
20020	0.516541	1.43052	UP	RBMY1F	RNA binding motif protein, Y-linked, family 1, member F	159163
1070131	0.516483	1.43046	UP	LOC100128934	similar to FXYD domain-containing ion transport regulator 6	100128934
630563	-0.516266	1.43025	DOWN	LOC400950	FLJ42903 protein	400950
5270671	-0.515572	1.42956	DOWN	DEFB103A	defensin, beta 103A	55894
6350243	-0.515399	1.42939	DOWN	LAMB3	laminin, beta 3	3914
4230753	-0.515148	1.42914	DOWN	HLX	H2.0-like homeobox	3142
620711	-0.515048	1.42904	DOWN	STIP1	stress-induced-phosphoprotein 1	10963
3140411	-0.515033	1.42903	DOWN	ZNF92	zinc finger protein 92	168374
1980762	-0.514975	1.42897	DOWN	SAT2	spermidine/spermine N1-acetyltransferase family member 2	112483
580088	0.51488	1.42887	UP	LOC644029	similar to ribosomal protein L7a	644029
4260477	-0.514742	1.42874	DOWN	TSPYL2	TSPY-like 2	64061
4070600	-0.514711	1.42871	DOWN	ZNF654	zinc finger protein 654	55279
2510674	-0.514449	1.42845	DOWN	SETD1A	SET domain containing 1A	9739
3310500	-0.514211	1.42821	DOWN	CETN1	centrin, EF-hand protein, 1	1068
1660543	0.51258	1.4266	UP	UGT1A3	UDP glucuronosyltransferase 1 family, polypeptide A3	54659
4570762	-0.512403	1.42642	DOWN	RPL18A	ribosomal protein L18a	6142
6760341	0.512094	1.42612	UP	KRT6B	keratin 6B	3854
3400438	0.511686	1.42572	UP	HLA-A	major histocompatibility complex, class I, A	3105
1400722	-0.511632	1.42566	DOWN	SPRY1	sprouty homolog 1, antagonist of FGF signaling (Drosophila)	10252
3610706	-0.511361	1.42539	DOWN	BMX	BMX non-receptor tyrosine kinase	660
7200324	0.511227	1.42526	UP	AZGP1	alpha-2-glycoprotein 1, zinc-binding	563
7560398	-0.510687	1.42473	DOWN	PCDH11X	protocadherin 11 X-linked	27328
2360519	-0.510678	1.42472	DOWN	DPM1	dolichyl-phosphate mannosyltransferase polypeptide 1, catalytic subunit	8813
4830687	-0.509741	1.42379	DOWN	BCAS3	breast carcinoma amplified sequence 3	54828
6450605	0.509452	1.42351	UP	DDOST	dolichyl-diphosphooligosaccharide-protein glycosyltransferase	1650
4060446	0.508991	1.42306	UP	LOC644604	similar to rCG25445	644604
1440452	-0.508747	1.42281	DOWN	N4BP2L2	NEDD4 binding protein 2-like 2	10443
130484	-0.508385	1.42246	DOWN	OR5B2	olfactory receptor, family 5, subfamily B, member 2	390190
5900082	0.508234	1.42231	UP	MGC16075	hypothetical protein MGC16075	84847
1050475	-0.508223	1.4223	DOWN	SNHG5	small nucleolar RNA host gene 5 (non-protein coding)	387066
4280053	0.508014	1.42209	UP	SIT1	signaling threshold regulating transmembrane adaptor 1	27240
6900414	-0.507979	1.42206	DOWN	PTHLH	parathyroid hormone-like hormone	5744
540491	0.50716	1.42125	UP	COX7A2	cytochrome c oxidase subunit VIIa polypeptide 2 (liver)	1347
6110242	0.507095	1.42119	UP	CALCA	calcitonin-related polypeptide alpha	796
1820050	0.506488	1.42059	UP	GPHB5	glycoprotein hormone beta 5	122876
2350368	-0.506188	1.42029	DOWN	BXDC1	brix domain containing 1	84154
450121	0.505674	1.41979	UP	LIPK	lipase, family member K	643414
1440497	0.50543	1.41955	UP	BTRC	beta-transducin repeat containing	8945
1580292	0.505326	1.41944	UP	EEF2	eukaryotic translation elongation factor 2	1938
1170110	-0.505242	1.41936	DOWN	FAM10A4	family with sequence similarity 10, member A4 pseudogene	145165
6960086	0.505203	1.41932	UP	FLJ21511	hypothetical protein FLJ21511	80157
10286	0.505194	1.41931	UP	ADAMTSL4	ADAMTS-like 4	54507
6520722	-0.504849	1.41897	DOWN	C20orf71	chromosome 20 open reading frame 71	128861
6270561	-0.504577	1.41871	DOWN	LOC338588	hypothetical LOC338588	338588
5960475	-0.504483	1.41861	DOWN	RHPN2	rhophilin, Rho GTPase binding protein 2	85415
990373	0.504438	1.41857	UP	LOC647169	similar to glutathione transferase	647169
3290612	-0.504336	1.41847	DOWN	CCDC144C	coiled-coil domain containing 144C	348254
520176	-0.504041	1.41818	DOWN	PCSK1	proprotein convertase subtilisin/kexin type 1	5122
5720670	0.503816	1.41796	UP	TMEM218	transmembrane protein 218	219854
6200048	0.503785	1.41793	UP	LOC644075	hypothetical LOC644075	644075
4590372	0.503698	1.41784	UP	VDAC1	voltage-dependent anion channel 1	7416
7050152	0.503689	1.41783	UP	EVI2B	ecotropic viral integration site 2B	2124
3780220	-0.503323	1.41748	DOWN	RPL18	ribosomal protein L18	6141
3710241	-0.503311	1.41746	DOWN	C6orf138	chromosome 6 open reading frame 138	442213
6840768	0.503087	1.41724	UP	GDPD4	glycerophosphodiester phosphodiesterase domain containing 4	220032
4290482	-0.502949	1.41711	DOWN	SERPINB11	serpin peptidase inhibitor, clade B (ovalbumin), member 11	89778
7320647	0.50279	1.41695	UP	LOC147080	hypothetical protein LOC147080	147080
3830131	0.502689	1.41685	UP	TUBA1B	tubulin, alpha 1b	10376
4120600	-0.50268	1.41684	DOWN	ZNF654	zinc finger protein 654	55279
2350707	-0.50263	1.41679	DOWN	OR2A20P	olfactory receptor, family 2, subfamily A, member 20 pseudogene	401428
2480039	-0.502612	1.41678	DOWN	AZIN1	antizyme inhibitor 1	51582
60270	0.502399	1.41657	UP	C8ORFK29	hypothetical LOC340393	340393
1300364	0.501997	1.41617	UP	POMT1	protein-O-mannosyltransferase 1	10585
4780129	0.501878	1.41606	UP	CENPF	centromere protein F, 350/400ka (mitosin)	1063
4010152	0.501487	1.41567	UP	CNR1	cannabinoid receptor 1 (brain)	1268
520017	-0.501227	1.41542	DOWN	PAPD5	PAP associated domain containing 5	64282
1090474	0.501224	1.41541	UP	CD3G	CD3g molecule, gamma (CD3-TCR complex)	917
7610082	0.500995	1.41519	UP	C10orf118	chromosome 10 open reading frame 118	55088
840647	-0.500813	1.41501	DOWN	RPL36	ribosomal protein L36	25873
2570537	0.50059	1.41479	UP	KIAA1462	KIAA1462	57608
3940072	0.500483	1.41469	UP	LOC200493	similar to ENSANGP00000000189	200493
2190626	0.500253	1.41446	UP	FAM12B	family with sequence similarity 12, member B (epididymal)	64184
5570519	0.499917	1.41413	UP	LOC401397	hypothetical LOC401397	401397
1030670	-0.499842	1.41406	DOWN	RHOBTB1	Rho-related BTB domain containing 1	9886
4640386	-0.499739	1.41396	DOWN	WNT2B	wingless-type MMTV integration site family, member 2B	7482
6960035	0.499308	1.41354	UP	TMEM59L	transmembrane protein 59-like	25789
610224	0.498923	1.41316	UP	LOC401180	similar to hCG1745223	401180
3370487	0.498604	1.41285	UP	HNRNPAB	heterogeneous nuclear ribonucleoprotein A/B	3182
730576	-0.498532	1.41277	DOWN	SPRY4	sprouty homolog 4 (Drosophila)	81848
460338	0.498012	1.41227	UP	PLOD2	procollagen-lysine, 2-oxoglutarate 5-dioxygenase 2	5352
6250097	-0.497935	1.41219	DOWN	RPS9	ribosomal protein S9	6203
2230600	-0.497892	1.41215	DOWN	MYO7B	myosin VIIB	4648
20470	0.497108	1.41138	UP	GRASP	GRP1 (general receptor for phosphoinositides 1)-associated scaffold protein	160622
2490719	-0.49674	1.41102	DOWN	STK17B	serine/threonine kinase 17b	9262
1010132	0.496693	1.41098	UP	RARRES1	retinoic acid receptor responder (tazarotene induced) 1	5918
4730538	-0.496601	1.41089	DOWN	SLC25A25	solute carrier family 25 (mitochondrial carrier; phosphate carrier), member 25	114789
6900619	-0.496207	1.4105	DOWN	A26C1B	ANKRD26-like family C, member 1B	728378
2850400	-0.496003	1.4103	DOWN	LOC100132247	similar to Uncharacterized protein KIAA0220	100132247
7570673	-0.495777	1.41008	DOWN	UPP1	uridine phosphorylase 1	7378
1470711	0.49576	1.41006	UP	TRPV1	transient receptor potential cation channel, subfamily V, member 1	7442
1570114	0.495752	1.41006	UP	LOC143381	hypothetical protein LOC143381	143381
6060035	-0.495253	1.40957	DOWN	ENPP7	ectonucleotide pyrophosphatase/phosphodiesterase 7	339221
4850301	-0.495074	1.40939	DOWN	PTRF	polymerase I and transcript release factor	284119
2120053	0.494755	1.40908	UP	CYP1B1	cytochrome P450, family 1, subfamily B, polypeptide 1	1545
3370332	0.494509	1.40884	UP	ABCC6	ATP-binding cassette, sub-family C (CFTR/MRP), member 6	368
4180706	-0.494143	1.40848	DOWN	CXorf27	chromosome X open reading frame 27	25763
1820020	0.493805	1.40815	UP	NACAD	NAC alpha domain containing	23148
6350193	0.493641	1.40799	UP	LOC100133280	hypothetical LOC100133280	100133280
1030333	0.493562	1.40792	UP	CCL2	chemokine (C-C motif) ligand 2	6347
1690121	-0.493537	1.40789	DOWN	CLK1	CDC-like kinase 1	1195
430102	-0.493288	1.40765	DOWN	NTRK2	neurotrophic tyrosine kinase, receptor, type 2	4915
4210095	0.493217	1.40758	UP	ATP1A1	ATPase, Na+/K+ transporting, alpha 1 polypeptide	476
7160246	0.492955	1.40732	UP	JMJD8	jumonji domain containing 8	339123
730672	0.492891	1.40726	UP	LOC100132552	similar to homogentisate 1,2-dioxygenase	100132552
780767	-0.492728	1.4071	DOWN	ProSAPiP1	ProSAPiP1 protein	9762
4850102	-0.492701	1.40708	DOWN	LOC647983	hypothetical protein LOC647983	647983
4880168	0.492544	1.40692	UP	PTTG1IP	pituitary tumor-transforming 1 interacting protein	754
430026	0.492396	1.40678	UP	SFRS1	splicing factor, arginine/serine-rich 1	6426
1300373	-0.491726	1.40613	DOWN	GDF9	growth differentiation factor 9	2661
7210736	0.491567	1.40597	UP	GAD2	glutamate decarboxylase 2 (pancreatic islets and brain, 65kDa)	2572
6860678	-0.491344	1.40575	DOWN	HNRPDL	heterogeneous nuclear ribonucleoprotein D-like	9987
6040754	0.491236	1.40565	UP	TALDO1	transaldolase 1	6888
5550408	0.49119	1.4056	UP	TMED3	transmembrane emp24 protein transport domain containing 3	23423
7510731	-0.491183	1.4056	DOWN	WBP5	WW domain binding protein 5	51186
7380220	-0.490941	1.40536	DOWN	KRTAP12-1	keratin associated protein 12-1	353332
6420743	-0.490672	1.4051	DOWN	DYSFIP1	dysferlin interacting protein 1	116729
4640692	0.490255	1.40469	UP	SLC16A13	solute carrier family 16, member 13 (monocarboxylic acid transporter 13)	201232
1070754	0.490181	1.40462	UP	CAP1	CAP, adenylate cyclase-associated protein 1 (yeast)	10487
3520156	0.490115	1.40456	UP	CCT8	chaperonin containing TCP1, subunit 8 (theta)	10694
6330687	0.490034	1.40448	UP	RBMY1F	RNA binding motif protein, Y-linked, family 1, member F	159163
3890408	0.489835	1.40428	UP	RRBP1	ribosome binding protein 1 homolog 180kDa (dog)	6238
4220364	0.489745	1.4042	UP	C19orf2	chromosome 19 open reading frame 2	8725
6770097	-0.489543	1.404	DOWN	UBTD1	ubiquitin domain containing 1	80019
4880022	-0.48926	1.40373	DOWN	C10orf63	chromosome 10 open reading frame 63	219670
3830477	-0.489014	1.40349	DOWN	hCG_1983332	hCG1983332	441246
5870446	0.488043	1.40254	UP	ATP5G1	ATP synthase, H+ transporting, mitochondrial F0 complex, subunit C1 (subunit 9)	516
650458	-0.487711	1.40222	DOWN	FILIP1L	filamin A interacting protein 1-like	11259
5870608	-0.487509	1.40202	DOWN	PPP1R3B	protein phosphatase 1, regulatory (inhibitor) subunit 3B	79660
150424	0.487138	1.40166	UP	PPIL2	peptidylprolyl isomerase (cyclophilin)-like 2	23759
4760523	-0.486709	1.40125	DOWN	CIP29	cytokine induced protein 29 kDa	84324
2810243	-0.486256	1.4008	DOWN	hCG_17324	primary ciliary dyskinesia protein 1	200373
3120377	-0.486142	1.40069	DOWN	CACNG5	calcium channel, voltage-dependent, gamma subunit 5	27091
6860075	0.48614	1.40069	UP	MGC50722	hypothetical MGC50722	399693
6250204	-0.485866	1.40043	DOWN	C10orf91	chromosome 10 open reading frame 91	170393
4290358	0.485724	1.40029	UP	CCT7	chaperonin containing TCP1, subunit 7 (eta)	10574
4540021	0.485472	1.40004	UP	ATP5B	ATP synthase, H+ transporting, mitochondrial F1 complex, beta polypeptide	506
3390187	-0.485152	1.39973	DOWN	EFNA1	ephrin-A1	1942
3460068	0.484965	1.39955	UP	TRIM54	tripartite motif-containing 54	57159
20112	-0.48493	1.39952	DOWN	PANX3	pannexin 3	116337
4890482	0.484319	1.39892	UP	RGPD8	RANBP2-like and GRIP domain containing 8	727851
630736	-0.484116	1.39873	DOWN	LOC285588	EF-hand domain-containing protein	285588
2370253	-0.484075	1.39869	DOWN	RAET1E	retinoic acid early transcript 1E	135250
1300592	0.483933	1.39855	UP	DNMT3A	DNA (cytosine-5-)-methyltransferase 3 alpha	1788
1710369	0.483862	1.39848	UP	RPL3	ribosomal protein L3	6122
6200563	-0.483668	1.39829	DOWN	DNMT3B	DNA (cytosine-5-)-methyltransferase 3 beta	1789
3520563	-0.483625	1.39825	DOWN	TSHR	thyroid stimulating hormone receptor	7253
6380672	-0.483307	1.39794	DOWN	CA4	carbonic anhydrase IV	762
840204	-0.483138	1.39778	DOWN	HAS2	hyaluronan synthase 2	3037
6840255	0.483038	1.39768	UP	GRM4	glutamate receptor, metabotropic 4	2914
4040196	-0.482808	1.39746	DOWN	YTHDC1	YTH domain containing 1	91746
7570246	0.4823	1.39697	UP	LOC100128908	hypothetical protein LOC100128908	100128908
3360707	-0.482211	1.39688	DOWN	OBP2A	odorant binding protein 2A	29991
4730181	-0.482144	1.39682	DOWN	FTHL16	ferritin, heavy polypeptide-like 16	2508
6980703	-0.481881	1.39656	DOWN	CTGLF4	centaurin, gamma-like family, member 4	653268
4200706	-0.481525	1.39622	DOWN	TMPRSS11E	transmembrane protease, serine 11E	28983
620008	-0.481504	1.3962	DOWN	M6PRBP1	mannose-6-phosphate receptor binding protein 1	10226
6290092	-0.480809	1.39553	DOWN	LOC100133826	hypothetical protein LOC100133826	100133826
3360754	-0.480508	1.39523	DOWN	CDC14A	CDC14 cell division cycle 14 homolog A (S. cerevisiae)	8556
3370240	0.480364	1.3951	UP	LCN12	lipocalin 12	286256
4730270	0.480358	1.39509	UP	ZNF780A	zinc finger protein 780A	284323
4290674	0.480311	1.39504	UP	SORCS3	sortilin-related VPS10 domain containing receptor 3	22986
5420719	-0.480296	1.39503	DOWN	C2orf42	chromosome 2 open reading frame 42	54980
730221	0.48023	1.39497	UP	PTPLA	protein tyrosine phosphatase-like (proline instead of catalytic arginine), member A	9200
6250047	0.479997	1.39474	UP	SLC4A8	solute carrier family 4, sodium bicarbonate cotransporter, member 8	9498
6200086	0.479949	1.39469	UP	PSAP	prosaposin	5660
6940767	-0.47948	1.39424	DOWN	LOC649395	hypothetical LOC649395	649395
6760307	-0.479334	1.3941	DOWN	OR8J3	olfactory receptor, family 8, subfamily J, member 3	81168
5260246	0.479294	1.39406	UP	PMS2	PMS2 postmeiotic segregation increased 2 (S. cerevisiae)	5395
3940332	-0.479038	1.39381	DOWN	DEFB110	defensin, beta 110	245913
6270100	0.479026	1.3938	UP	LAMP1	lysosomal-associated membrane protein 1	3916
5420528	-0.478965	1.39374	DOWN	DNAJB4	DnaJ (Hsp40) homolog, subfamily B, member 4	11080
2120450	0.478813	1.3936	UP	LOC100129563	similar to MSTP146	100129563
2600059	-0.478709	1.3935	DOWN	GNPDA1	glucosamine-6-phosphate deaminase 1	10007
5810398	0.478461	1.39326	UP	SPI1	spleen focus forming virus (SFFV) proviral integration oncogene spi1	6688
1410386	0.478216	1.39302	UP	LIPM	lipase, family member M	340654
3290398	0.478025	1.39284	UP	SLC25A3	solute carrier family 25 (mitochondrial carrier; phosphate carrier), member 3	5250
1780367	-0.477515	1.39234	DOWN	C12orf44	chromosome 12 open reading frame 44	60673
6620711	-0.477512	1.39234	DOWN	AFAP1L2	actin filament associated protein 1-like 2	84632
990091	-0.477209	1.39205	DOWN	HRG	histidine-rich glycoprotein	3273
6350204	-0.477189	1.39203	DOWN	C6orf221	chromosome 6 open reading frame 221	154288
2360563	-0.476966	1.39181	DOWN	NSUN7	NOL1/NOP2/Sun domain family, member 7	79730
1850092	0.476928	1.39178	UP	PODXL	podocalyxin-like	5420
6100468	0.476806	1.39166	UP	NPTX1	neuronal pentraxin I	4884
1430039	0.476636	1.3915	UP	KIAA0319L	KIAA0319-like	79932
2260672	0.476539	1.3914	UP	WDR23	WD repeat domain 23	80344
3460523	-0.476431	1.3913	DOWN	SLC7A5P1	solute carrier family 7 (cationic amino acid transporter, y+ system), member 5 pseudogene 1	81893
2260095	0.476399	1.39127	UP	EIF4G2	eukaryotic translation initiation factor 4 gamma, 2	1982
5910152	0.476388	1.39126	UP	MGC39372	hypothetical protein MGC39372	221756
4150328	0.476203	1.39108	UP	LOC729729	similar to hCG2041189	729729
6450553	-0.475911	1.3908	DOWN	RPS16	ribosomal protein S16	6217
2710142	-0.475686	1.39058	DOWN	IER5L	immediate early response 5-like	389792
7560403	-0.475258	1.39017	DOWN	hCG_18385	similar to cAMP-regulated phosphoprotein	646227
4490600	0.47525	1.39016	UP	TCERG1	transcription elongation regulator 1	10915
430519	0.474811	1.38974	UP	FAM120A	family with sequence similarity 120A	23196
7040446	-0.474342	1.38928	DOWN	RND2	Rho family GTPase 2	8153
4070369	-0.474328	1.38927	DOWN	MARVELD3	MARVEL domain containing 3	91862
5220154	-0.47421	1.38916	DOWN	STON1-GTF2A1L	STON1-GTF2A1L	286749
7050037	-0.474167	1.38912	DOWN	GGTLC1	gamma-glutamyltransferase light chain 1	92086
5290026	-0.474087	1.38904	DOWN	CCDC85A	coiled-coil domain containing 85A	114800
2470689	-0.474076	1.38903	DOWN	SPHK1	sphingosine kinase 1	8877
3420072	-0.473644	1.38861	DOWN	RHOXF2B	Rhox homeobox family, member 2B	727940
4490575	0.47363	1.3886	UP	LOC100128100	hypothetical protein LOC100128100	100128100
5270017	-0.473189	1.38817	DOWN	OR10W1	olfactory receptor, family 10, subfamily W, member 1	81341
1400246	0.472991	1.38798	UP	RSF1	remodeling and spacing factor 1	51773
70468	-0.472741	1.38774	DOWN	MREG	melanoregulin	55686
1450193	0.472709	1.38771	UP	LGALS1	lectin, galactoside-binding, soluble, 1	3956
1440687	-0.472421	1.38744	DOWN	MAPK10	mitogen-activated protein kinase 10	5602
3610050	-0.472213	1.38724	DOWN	LOC643596	hypothetical LOC643596	643596
6060403	0.472088	1.38712	UP	C3orf70	chromosome 3 open reading frame 70	285382
6100075	-0.471974	1.38701	DOWN	GNAS	GNAS complex locus	2778
5420682	0.471848	1.38688	UP	ZNF391	zinc finger protein 391	346157
2640184	-0.471704	1.38675	DOWN	ZBTB5	zinc finger and BTB domain containing 5	9925
1500168	0.47159	1.38664	UP	RCN1	reticulocalbin 1, EF-hand calcium binding domain	5954
6350050	-0.471491	1.38654	DOWN	RGS3	regulator of G-protein signaling 3	5998
4040553	0.4708	1.38588	UP	LOC100132352	similar to hCG1989297	100132352
2900095	-0.470425	1.38552	DOWN	LOC100130148	hypothetical protein LOC100130148	100130148
5560561	0.470397	1.38549	UP	TNS3	tensin 3	64759
580392	0.469742	1.38486	UP	PTH2	parathyroid hormone 2	113091
6420398	0.469635	1.38476	UP	AKAP11	A kinase (PRKA) anchor protein 11	11215
2570088	0.469399	1.38453	UP	SEC11A	SEC11 homolog A (S. cerevisiae)	23478
1740471	-0.469344	1.38448	DOWN	TINF2	TERF1 (TRF1)-interacting nuclear factor 2	26277
2320086	-0.469274	1.38441	DOWN	PRKACA	protein kinase, cAMP-dependent, catalytic, alpha	5566
5290605	0.469031	1.38418	UP	PFTK2	PFTAIRE protein kinase 2	65061
2600431	0.468868	1.38402	UP	SLC43A3	solute carrier family 43, member 3	29015
1580187	-0.468668	1.38383	DOWN	RPS17	ribosomal protein S17	6218
3420768	-0.468636	1.3838	DOWN	CCDC57	coiled-coil domain containing 57	284001
1030280	0.468498	1.38367	UP	LOC440292	similar to hCG1731366	440292
2260468	-0.468342	1.38352	DOWN	KCNE1L	KCNE1-like	23630
4150193	0.467535	1.38275	UP	CD47	CD47 molecule	961
2760411	0.467323	1.38254	UP	PDZD11	PDZ domain containing 11	51248
4220014	-0.4672	1.38242	DOWN	C12orf37	chromosome 12 open reading frame 37	439916
150441	-0.466984	1.38222	DOWN	C5orf26	chromosome 5 open reading frame 26	114915
2940739	-0.466947	1.38218	DOWN	RASSF1	Ras association (RalGDS/AF-6) domain family member 1	11186
6590601	0.466806	1.38205	UP	GUCA1C	guanylate cyclase activator 1C	9626
6280402	-0.466767	1.38201	DOWN	C16orf47	chromosome 16 open reading frame 47	388289
3780270	-0.466665	1.38191	DOWN	HBP1	HMG-box transcription factor 1	26959
6900133	0.466658	1.3819	UP	MAP2	microtubule-associated protein 2	4133
5220048	0.466497	1.38175	UP	FAM70A	family with sequence similarity 70, member A	55026
2750196	0.466411	1.38167	UP	CSF2	colony stimulating factor 2 (granulocyte-macrophage)	1437
4880129	0.466009	1.38128	UP	TOMM7	translocase of outer mitochondrial membrane 7 homolog (yeast)	54543
6290592	-0.465989	1.38126	DOWN	RPL14L	ribosomal protein L14-like	144581
4640647	0.465752	1.38104	UP	DAZ2	deleted in azoospermia 2	57055
5090368	-0.465587	1.38088	DOWN	HSPA4	heat shock 70kDa protein 4	3308
6940575	-0.465431	1.38073	DOWN	LOC440040	similar to hCG2039930	440040
2940301	0.465319	1.38062	UP	HPS6	Hermansky-Pudlak syndrome 6	79803
4490709	-0.465091	1.3804	DOWN	FILIP1L	filamin A interacting protein 1-like	11259
6250670	-0.464832	1.38016	DOWN	LOC100132686	hypothetical LOC100132686	100132686
70681	0.464815	1.38014	UP	PCK1	phosphoenolpyruvate carboxykinase 1 (soluble)	5105
2970681	0.464423	1.37977	UP	PDE4DIP	phosphodiesterase 4D interacting protein	9659
2450148	0.464209	1.37956	UP	PARP4	poly (ADP-ribose) polymerase family, member 4	143
3420543	0.464074	1.37943	UP	PSMA4	proteasome (prosome, macropain) subunit, alpha type, 4	5685
430368	-0.46395	1.37931	DOWN	ZNF211	zinc finger protein 211	10520
1300369	-0.463736	1.37911	DOWN	LOC255783	hypothetical protein LOC255783	255783
2470348	-0.463257	1.37865	DOWN	NFKBIZ	nuclear factor of kappa light polypeptide gene enhancer in B-cells inhibitor, zeta	64332
3360735	-0.46311	1.37851	DOWN	ZNF473	zinc finger protein 473	25888
5700121	0.463076	1.37848	UP	LOC651907	similar to Vesicle-fusing ATPase (Vesicular-fusion protein NSF) (N-ethylmaleimide sensitive fusion protein) (NEM-sensitive fusion protein) (SKD2 protein)	651907
5080246	-0.463014	1.37842	DOWN	HIST1H2BF	histone cluster 1, H2bf	8343
2750719	0.462945	1.37835	UP	DDX21	DEAD (Asp-Glu-Ala-Asp) box polypeptide 21	9188
6330491	0.462812	1.37823	UP	MED23	mediator complex subunit 23	9439
5260674	0.462137	1.37758	UP	RNF17	ring finger protein 17	56163
4890279	-0.462067	1.37751	DOWN	HIST2H4B	histone cluster 2, H4b	554313
1230220	-0.461806	1.37726	DOWN	LOC729466	hypothetical LOC729466	729466
1050047	-0.461747	1.37721	DOWN	FGFR1	fibroblast growth factor receptor 1	2260
5820242	0.461716	1.37718	UP	PAOX	polyamine oxidase (exo-N4-amino)	196743
5550403	0.461388	1.37687	UP	MLLT10	myeloid/lymphoid or mixed-lineage leukemia (trithorax homolog, Drosophila); translocated to, 10	8028
6480243	-0.461269	1.37675	DOWN	GPATCH2	G patch domain containing 2	55105
2680672	0.461044	1.37654	UP	TMIGD1	transmembrane and immunoglobulin domain containing 1	388364
450553	0.460899	1.3764	UP	AHNAK	AHNAK nucleoprotein	79026
2510608	-0.460842	1.37634	DOWN	LOC196346	hypothetical LOC196346	196346
5310332	0.460771	1.37628	UP	LCMT2	leucine carboxyl methyltransferase 2	9836
2230008	0.460606	1.37612	UP	FGG	fibrinogen gamma chain	2266
7380730	-0.460559	1.37607	DOWN	TSPYL2	TSPY-like 2	64061
5860204	0.460487	1.37601	UP	FKBP11	FK506 binding protein 11, 19 kDa	51303
430546	-0.460364	1.37589	DOWN	HIST1H2BG	histone cluster 1, H2bg	8339
830711	-0.460148	1.37568	DOWN	FAM122C	family with sequence similarity 122C	159091
5700278	-0.45943	1.375	DOWN	GARS	glycyl-tRNA synthetase	2617
4590619	0.459002	1.37459	UP	PNMA2	paraneoplastic antigen MA2	10687
1340056	0.45889	1.37448	UP	NAT1	N-acetyltransferase 1 (arylamine N-acetyltransferase)	9
4230296	0.458845	1.37444	UP	PSMC2	proteasome (prosome, macropain) 26S subunit, ATPase, 2	5701
670743	0.458346	1.37397	UP	C12orf63	chromosome 12 open reading frame 63	374467
6560091	0.458303	1.37392	UP	TGFBR2	transforming growth factor, beta receptor II (70/80kDa)	7048
7150017	-0.45822	1.37385	DOWN	C6orf48	chromosome 6 open reading frame 48	50854
150538	0.458162	1.37379	UP	SLIT1	slit homolog 1 (Drosophila)	6585
3390739	-0.457908	1.37355	DOWN	FNDC5	fibronectin type III domain containing 5	252995
7150369	0.457315	1.37298	UP	C10orf111	chromosome 10 open reading frame 111	221060
5810184	0.457293	1.37296	UP	CTNNB1	catenin (cadherin-associated protein), beta 1, 88kDa	1499
4560672	0.456855	1.37255	UP	ENPEP	glutamyl aminopeptidase (aminopeptidase A)	2028
6590463	-0.456736	1.37243	DOWN	UBB	ubiquitin B	7314
6840020	-0.456662	1.37236	DOWN	TNFSF13B	tumor necrosis factor (ligand) superfamily, member 13b	10673
1580491	0.456538	1.37224	UP	MT1H	metallothionein 1H	4496
4260612	-0.456206	1.37193	DOWN	STK19	serine/threonine kinase 19	8859
2970632	-0.456171	1.3719	DOWN	RP9	retinitis pigmentosa 9 (autosomal dominant)	6100
6100369	0.456163	1.37189	UP	LOC652821	hypothetical protein LOC652821	652821
3840600	-0.455643	1.37139	DOWN	BMP15	bone morphogenetic protein 15	9210
6270349	0.455605	1.37136	UP	RUNX1T1	runt-related transcription factor 1; translocated to, 1 (cyclin D-related)	862
5560246	0.455601	1.37135	UP	TPM1	tropomyosin 1 (alpha)	7168
2710292	-0.455593	1.37135	DOWN	H2AFZ	H2A histone family, member Z	3015
4570037	-0.455354	1.37112	DOWN	OTUB2	OTU domain, ubiquitin aldehyde binding 2	78990
3140576	-0.455053	1.37083	DOWN	2011-09-13	septin 13	641977
4640315	-0.454843	1.37063	DOWN	CBLN4	cerebellin 4 precursor	140689
5090132	-0.454735	1.37053	DOWN	EHF	ets homologous factor	26298
6960128	0.454608	1.37041	UP	CHRM2	cholinergic receptor, muscarinic 2	1129
1940647	-0.454501	1.37031	DOWN	HBP1	HMG-box transcription factor 1	26959
2060053	-0.454315	1.37013	DOWN	LOC729901	hypothetical protein LOC729901	729901
1030102	-0.454156	1.36998	DOWN	RGS16	regulator of G-protein signaling 16	6004
2570504	-0.454134	1.36996	DOWN	UCP3	uncoupling protein 3 (mitochondrial, proton carrier)	7352
6900484	0.453803	1.36965	UP	DHX40P	DEAH (Asp-Glu-Ala-His) box polypeptide 40 pseudogene	653645
2070553	-0.453772	1.36962	DOWN	TENC1	tensin like C1 domain containing phosphatase (tensin 2)	23371
5900504	-0.45374	1.36959	DOWN	C6orf106	chromosome 6 open reading frame 106	64771
1510681	-0.453718	1.36956	DOWN	NBPF10	neuroblastoma breakpoint family, member 10	100132406
5490240	-0.453551	1.36941	DOWN	MAP1LC3A	microtubule-associated protein 1 light chain 3 alpha	84557
6480543	-0.453418	1.36928	DOWN	PHACTR4	phosphatase and actin regulator 4	65979
2260328	-0.452988	1.36887	DOWN	LOC728012	hypothetical gene LOC728012	728012
4390736	0.452797	1.36869	UP	SYT12	synaptotagmin XII	91683
990678	-0.452469	1.36838	DOWN	TSSK6	testis-specific serine kinase 6	83983
6590594	-0.452364	1.36828	DOWN	HIST1H2AC	histone cluster 1, H2ac	8334
4150703	0.452058	1.36799	UP	APTX	aprataxin	54840
1740136	-0.451857	1.3678	DOWN	SLC38A2	solute carrier family 38, member 2	54407
6380332	-0.451815	1.36776	DOWN	LRRTM3	leucine rich repeat transmembrane neuronal 3	347731
2650619	-0.451704	1.36765	DOWN	HSPA8	heat shock 70kDa protein 8	3312
60138	-0.451683	1.36763	DOWN	CTH	cystathionase (cystathionine gamma-lyase)	1491
5360347	0.451212	1.36719	UP	NQO1	NAD(P)H dehydrogenase, quinone 1	1728
70255	0.451007	1.36699	UP	OR4M1	olfactory receptor, family 4, subfamily M, member 1	441670
5900608	-0.450938	1.36693	DOWN	PAGE5	P antigen family, member 5 (prostate associated)	90737
770152	-0.45091	1.3669	DOWN	ZSWIM6	zinc finger, SWIM-type containing 6	57688
4390300	-0.45087	1.36686	DOWN	TOB1	transducer of ERBB2, 1	10140
5490070	0.450786	1.36678	UP	TGFBR2	transforming growth factor, beta receptor II (70/80kDa)	7048
2900653	0.450541	1.36655	UP	PTPN20A	protein tyrosine phosphatase, non-receptor type 20A	653129
2810328	0.450494	1.36651	UP	RBM12	RNA binding motif protein 12	10137
6250280	0.450325	1.36635	UP	PRDX1	peroxiredoxin 1	5052
270537	-0.450249	1.36628	DOWN	PCDHA2	protocadherin alpha 2	56146
1690630	-0.449695	1.36575	DOWN	FAM43A	family with sequence similarity 43, member A	131583
3130220	0.449646	1.36571	UP	TMEM158	transmembrane protein 158	25907
1450669	0.44964	1.3657	UP	NCOA3	nuclear receptor coactivator 3	8202
2570195	0.44925	1.36533	UP	FRAS1	Fraser syndrome 1	80144
1050544	0.449131	1.36522	UP	SCAMP1	secretory carrier membrane protein 1	9522
3190382	0.448851	1.36495	UP	SNORD48	small nucleolar RNA, C/D box 48	26801
6480209	-0.448545	1.36466	DOWN	RRAGD	Ras-related GTP binding D	58528
3310524	-0.448126	1.36427	DOWN	CACYBP	calcyclin binding protein	27101
4860491	0.447979	1.36413	UP	HTR3D	5-hydroxytryptamine (serotonin) receptor 3 family member D	200909
1580358	-0.447962	1.36411	DOWN	WDFY3	WD repeat and FYVE domain containing 3	23001
2470634	-0.447892	1.36405	DOWN	PBX3	pre-B-cell leukemia homeobox 3	5090
1980564	0.447758	1.36392	UP	EIF3M	eukaryotic translation initiation factor 3, subunit M	10480
4880747	0.447545	1.36372	UP	SLC16A11	solute carrier family 16, member 11 (monocarboxylic acid transporter 11)	162515
4150278	-0.447452	1.36363	DOWN	DUSP14	dual specificity phosphatase 14	11072
4070037	0.44721	1.3634	UP	TMED10	transmembrane emp24-like trafficking protein 10 (yeast)	10972
2940110	0.447187	1.36338	UP	UHRF1	ubiquitin-like with PHD and ring finger domains 1	29128
5820035	0.44712	1.36332	UP	NFE2L3	nuclear factor (erythroid-derived 2)-like 3	9603
240390	0.446663	1.36288	UP	GEMIN6	gem (nuclear organelle) associated protein 6	79833
2470333	-0.445638	1.36192	DOWN	TBPL1	TBP-like 1	9519
4670750	0.445574	1.36186	UP	TNFRSF1A	tumor necrosis factor receptor superfamily, member 1A	7132
1110338	-0.445271	1.36157	DOWN	MYL6	myosin, light chain 6, alkali, smooth muscle and non-muscle	4637
290082	-0.444949	1.36127	DOWN	OPN1MW	opsin 1 (cone pigments), medium-wave-sensitive	2652
10414	0.444934	1.36125	UP	PTTG1	pituitary tumor-transforming 1	9232
7330538	0.444812	1.36114	UP	PYHIN1	pyrin and HIN domain family, member 1	149628
4390274	-0.44477	1.3611	DOWN	SNRP70	small nuclear ribonucleoprotein 70kDa polypeptide (RNP antigen)	6625
5570678	0.444755	1.36108	UP	RPS27L	ribosomal protein S27-like	51065
4560719	0.444627	1.36096	UP	EEF1G	eukaryotic translation elongation factor 1 gamma	1937
5550132	-0.443922	1.3603	DOWN	AATK	apoptosis-associated tyrosine kinase	9625
4640086	-0.443745	1.36013	DOWN	FOXQ1	forkhead box Q1	94234
6380615	0.443666	1.36006	UP	RIMBP3	RIMS binding protein 3	85376
4040112	-0.443578	1.35997	DOWN	PRAMEF16	PRAME family member 16	654348
430242	-0.443289	1.3597	DOWN	DGUOK	deoxyguanosine kinase	1716
5670376	0.442887	1.35932	UP	FAM153C	family with sequence similarity 153, member C	653316
1400608	-0.442777	1.35922	DOWN	LOC643143	hypothetical LOC643143	643143
6290161	0.442587	1.35904	UP	SLC16A9	solute carrier family 16, member 9 (monocarboxylic acid transporter 9)	220963
4050639	0.442578	1.35903	UP	PAICS	phosphoribosylaminoimidazole carboxylase, phosphoribosylaminoimidazole succinocarboxamide synthetase	10606
1770603	0.442545	1.359	UP	TCN1	transcobalamin I (vitamin B12 binding protein, R binder family)	6947
650110	0.442514	1.35897	UP	APP	amyloid beta (A4) precursor protein	351
1300671	0.441918	1.35841	UP	NCOA4	nuclear receptor coactivator 4	8031
4260414	0.441868	1.35836	UP	H2AFY	H2A histone family, member Y	9555
6380021	-0.441864	1.35836	DOWN	COQ10B	coenzyme Q10 homolog B (S. cerevisiae)	80219
1190768	-0.441807	1.3583	DOWN	ARL8A	ADP-ribosylation factor-like 8A	127829
5690168	0.441624	1.35813	UP	CBWD5	COBW domain containing 5	220869
6960523	-0.441208	1.35774	DOWN	JMJD1C	jumonji domain containing 1C	221037
3190092	0.441045	1.35759	UP	LDHA	lactate dehydrogenase A	3939
6620341	0.440844	1.3574	UP	KRT33A	keratin 33A	3883
4640722	-0.440744	1.3573	DOWN	LOC100128392	hypothetical protein LOC100128392	100128392
1430241	-0.440491	1.35707	DOWN	ADAM3A	ADAM metallopeptidase domain 3A (cyritestin 1)	1587
580494	0.440086	1.35669	UP	PSMB4	proteasome (prosome, macropain) subunit, beta type, 4	5692
6650202	0.439939	1.35655	UP	GPR110	G protein-coupled receptor 110	266977
2350703	-0.439774	1.35639	DOWN	STX3	syntaxin 3	6809
7000224	-0.439757	1.35638	DOWN	SIRT1	sirtuin (silent mating type information regulation 2 homolog) 1 (S. cerevisiae)	23411
7560286	0.439653	1.35628	UP	UPK3B	uroplakin 3B	80761
1110753	-0.439402	1.35604	DOWN	LOC644638	hypothetical LOC644638	644638
3830369	-0.43939	1.35603	DOWN	LOC389000	similar to hCG1983213	389000
4920397	0.439015	1.35568	UP	LYSMD4	LysM, putative peptidoglycan-binding, domain containing 4	145748
2070092	-0.43886	1.35553	DOWN	UGT1A8	UDP glucuronosyltransferase 1 family, polypeptide A8	54576
7560162	0.438616	1.3553	UP	ARPC2	actin related protein 2/3 complex, subunit 2, 34kDa	10109
130577	0.43851	1.3552	UP	CCDC125	coiled-coil domain containing 125	202243
5960121	0.438292	1.355	UP	LOC100129293	hypothetical LOC100129293	100129293
1010528	-0.438093	1.35481	DOWN	HES1	hairy and enhancer of split 1, (Drosophila)	3280
7160440	-0.438019	1.35474	DOWN	ARID4A	AT rich interactive domain 4A (RBP1-like)	5926
6370176	-0.438008	1.35473	DOWN	SIGLEC7	sialic acid binding Ig-like lectin 7	27036
1660324	0.437367	1.35413	UP	MID2	midline 2	11043
7560025	0.43686	1.35366	UP	PSMA1	proteasome (prosome, macropain) subunit, alpha type, 1	5682
6840328	0.436785	1.35358	UP	SMAD3	SMAD family member 3	4088
770390	0.436657	1.35346	UP	PRKDC	protein kinase, DNA-activated, catalytic polypeptide	5591
5550114	-0.436607	1.35342	DOWN	SMG7	Smg-7 homolog, nonsense mediated mRNA decay factor (C. elegans)	9887
2600324	0.436487	1.35331	UP	TMEM147	transmembrane protein 147	10430
6960022	-0.435809	1.35267	DOWN	GP1BB	glycoprotein Ib (platelet), beta polypeptide	2812
5670181	0.435735	1.3526	UP	TMEM181	transmembrane protein 181	57583
2320408	0.435302	1.35219	UP	C1orf63	chromosome 1 open reading frame 63	57035
7200561	-0.435192	1.35209	DOWN	OTUD1	OTU domain containing 1	220213
1440500	0.435124	1.35203	UP	SPEG	SPEG complex locus	10290
7040605	0.435059	1.35197	UP	IL5	interleukin 5 (colony-stimulating factor, eosinophil)	3567
2710161	-0.435001	1.35191	DOWN	SELK	selenoprotein K	58515
5870747	-0.434988	1.3519	DOWN	GSTTP2	glutathione S-transferase theta pseudogene 2	653399
7040386	-0.434751	1.35168	DOWN	EDN1	endothelin 1	1906
7510482	0.434618	1.35155	UP	RPS4X	ribosomal protein S4, X-linked	6191
2470161	-0.434539	1.35148	DOWN	PLEKHF1	pleckstrin homology domain containing, family F (with FYVE domain) member 1	79156
6370445	0.434472	1.35142	UP	C8orf45	chromosome 8 open reading frame 45	157777
3290347	0.434228	1.35119	UP	HEG1	HEG homolog 1 (zebrafish)	57493
270224	-0.434078	1.35105	DOWN	MOAP1	modulator of apoptosis 1	64112
6400091	-0.433881	1.35086	DOWN	LOC647946	hypothetical protein LOC647946	647946
5130288	0.43379	1.35078	UP	YPEL1	yippee-like 1 (Drosophila)	29799
6480474	-0.433492	1.3505	DOWN	PPP1R10	protein phosphatase 1, regulatory (inhibitor) subunit 10	5514
2680128	0.433152	1.35018	UP	TMBIM4	transmembrane BAX inhibitor motif containing 4	51643
840577	0.431765	1.34888	UP	LOC100131133	similar to hCG2041308	100131133
7050600	-0.431669	1.34879	DOWN	RARA	retinoic acid receptor, alpha	5914
3450537	0.431574	1.3487	UP	DGAT2	diacylglycerol O-acyltransferase homolog 2 (mouse)	84649
3870039	0.431402	1.34854	UP	DUSP27	dual specificity phosphatase 27 (putative)	92235
4590398	-0.431194	1.34835	DOWN	RHEBL1	Ras homolog enriched in brain like 1	121268
7200768	0.431054	1.34822	UP	ITGA4	integrin, alpha 4 (antigen CD49D, alpha 4 subunit of VLA-4 receptor)	3676
1770364	0.430812	1.34799	UP	APOLD1	apolipoprotein L domain containing 1	81575
1990717	-0.430441	1.34765	DOWN	C1orf63	chromosome 1 open reading frame 63	57035
7100348	-0.430379	1.34759	DOWN	LOC652526	similar to phosphodiesterase 4D interacting protein isoform 2	652526
580228	-0.43035	1.34756	DOWN	RAI2	retinoic acid induced 2	10742
2810593	0.43014	1.34736	UP	HIP1	huntingtin interacting protein 1	3092
3370246	-0.429628	1.34689	DOWN	IHPK2	inositol hexaphosphate kinase 2	51447
1770181	0.429429	1.3467	UP	C15orf24	chromosome 15 open reading frame 24	56851
2630280	-0.429056	1.34635	DOWN	CDKL2	cyclin-dependent kinase-like 2 (CDC2-related kinase)	8999
6280240	-0.428852	1.34616	DOWN	SH3BGRL3	SH3 domain binding glutamic acid-rich protein like 3	83442
1110047	0.428845	1.34616	UP	OR52E8	olfactory receptor, family 52, subfamily E, member 8	390079
4810603	0.428694	1.34601	UP	OR4D6	olfactory receptor, family 4, subfamily D, member 6	219983
4640358	0.428497	1.34583	UP	DSPP	dentin sialophosphoprotein	1834
1230309	0.428288	1.34564	UP	RPL26	ribosomal protein L26	6154
4210754	0.42783	1.34521	UP	SERBP1	SERPINE1 mRNA binding protein 1	26135
5090402	-0.427659	1.34505	DOWN	ARID4B	AT rich interactive domain 4B (RBP1-like)	51742
150039	0.427383	1.34479	UP	KBTBD6	kelch repeat and BTB (POZ) domain containing 6	89890
6960072	-0.426984	1.34442	DOWN	HSPD1	heat shock 60kDa protein 1 (chaperonin)	3329
1510601	0.426862	1.34431	UP	LOC729451	hypothetical protein LOC729451	729451
4830243	-0.426726	1.34418	DOWN	FAM90A9	family with sequence similarity 90, member A9	441327
4860564	-0.426373	1.34385	DOWN	LOC440491	hypothetical LOC440491	440491
2630747	-0.426045	1.34355	DOWN	KCTD5	potassium channel tetramerisation domain containing 5	54442
4670138	0.425929	1.34344	UP	SLC27A2	solute carrier family 27 (fatty acid transporter), member 2	11001
5890681	-0.425831	1.34335	DOWN	ZNF821	zinc finger protein 821	55565
6770075	-0.425725	1.34325	DOWN	LOC646119	similar to hCG2040247	646119
4590100	-0.425626	1.34316	DOWN	CCDC113	coiled-coil domain containing 113	29070
7040148	-0.425161	1.34272	DOWN	WDR47	WD repeat domain 47	22911
6180324	-0.424857	1.34244	DOWN	ACOX1	acyl-Coenzyme A oxidase 1, palmitoyl	51
1230022	0.424821	1.34241	UP	LOC100132528	similar to HNRPA1 protein	100132528
1190609	-0.424748	1.34234	DOWN	MORG1	mitogen-activated protein kinase organizer 1	84292
4890041	-0.424531	1.34214	DOWN	DUSP8	dual specificity phosphatase 8	1850
6020195	-0.424512	1.34212	DOWN	UBC	ubiquitin C	7316
4850278	0.424383	1.342	UP	SNORA25	small nucleolar RNA, H/ACA box 25	684959
4010008	-0.42432	1.34194	DOWN	SNORD43	small nucleolar RNA, C/D box 43	26807
1940193	-0.42411	1.34174	DOWN	KCNK12	potassium channel, subfamily K, member 12	56660
2350112	-0.423796	1.34145	DOWN	LOC100133446	similar to PRAME family member 10	100133446
5220152	-0.423592	1.34126	DOWN	TMEM55B	transmembrane protein 55B	90809
60128	0.423526	1.3412	UP	PTDSS1	phosphatidylserine synthase 1	9791
5420367	-0.42348	1.34116	DOWN	SOD1	superoxide dismutase 1, soluble	6647
240619	0.42346	1.34114	UP	HSF1	heat shock transcription factor 1	3297
1850082	-0.423344	1.34103	DOWN	SYNPO2L	synaptopodin 2-like	79933
2060091	0.423275	1.34097	UP	DAG1	dystroglycan 1 (dystrophin-associated glycoprotein 1)	1605
4250386	0.423275	1.34097	UP	C11orf44	chromosome 11 open reading frame 44	283171
5360521	0.423115	1.34082	UP	SFT2D1	SFT2 domain containing 1	113402
270053	-0.423054	1.34076	DOWN	GABPA	GA binding protein transcription factor, alpha subunit 60kDa	2551
2320176	-0.423034	1.34074	DOWN	TMPRSS7	transmembrane protease, serine 7	344805
4880324	0.422942	1.34066	UP	TXNDC1	thioredoxin domain containing 1	81542
1710288	0.422759	1.34049	UP	FRMPD3	FERM and PDZ domain containing 3	84443
1090414	0.422722	1.34045	UP	TMEM203	transmembrane protein 203	94107
1090053	0.422579	1.34032	UP	FUT7	fucosyltransferase 7 (alpha (1,3) fucosyltransferase)	2529
4200068	0.422431	1.34018	UP	NUP62	nucleoporin 62kDa	23636
1450333	0.42234	1.3401	UP	AKAP11	A kinase (PRKA) anchor protein 11	11215
2100431	-0.422194	1.33996	DOWN	RCN3	reticulocalbin 3, EF-hand calcium binding domain	57333
1990546	0.422192	1.33996	UP	KIAA0152	KIAA0152	9761
5860605	0.422054	1.33983	UP	PDCD6IP	programmed cell death 6 interacting protein	10015
5310129	-0.421952	1.33974	DOWN	IGSF22	immunoglobulin superfamily, member 22	283284
5090465	0.421788	1.33959	UP	PPP2R3A	protein phosphatase 2 (formerly 2A), regulatory subunit B'', alpha	5523
6550170	0.421727	1.33953	UP	KLHL9	kelch-like 9 (Drosophila)	55958
2140239	0.421725	1.33953	UP	CMTM7	CKLF-like MARVEL transmembrane domain containing 7	112616
6040195	0.421117	1.33896	UP	LOC441506	similar to laminin receptor 1	441506
6110279	-0.420931	1.33879	DOWN	NET1	neuroepithelial cell transforming gene 1	10276
510577	-0.420829	1.3387	DOWN	TRIML2	tripartite motif family-like 2	205860
5260309	-0.420589	1.33847	DOWN	TJP2	tight junction protein 2 (zona occludens 2)	9414
3370692	0.42051	1.3384	UP	HDGFL1	hepatoma derived growth factor-like 1	154150
3990523	-0.420465	1.33836	DOWN	AZIN1	antizyme inhibitor 1	51582
6860201	0.420459	1.33835	UP	GSTTP2	glutathione S-transferase theta pseudogene 2	653399
2650220	0.420383	1.33828	UP	FSTL1	follistatin-like 1	11167
6110484	0.419867	1.3378	UP	GEMIN5	gem (nuclear organelle) associated protein 5	25929
2900735	0.419637	1.33759	UP	DHX15	DEAH (Asp-Glu-Ala-His) box polypeptide 15	1665
6110167	-0.419604	1.33756	DOWN	NPAS2	neuronal PAS domain protein 2	4862
7000435	0.419399	1.33737	UP	RPL24	ribosomal protein L24	6152
4040224	0.418986	1.33699	UP	SLC25A3	solute carrier family 25 (mitochondrial carrier; phosphate carrier), member 3	5250
2690209	0.418652	1.33668	UP	ITGAV	integrin, alpha V (vitronectin receptor, alpha polypeptide, antigen CD51)	3685
7550064	-0.418461	1.3365	DOWN	KCTD5	potassium channel tetramerisation domain containing 5	54442
6660403	-0.41824	1.3363	DOWN	KALRN	kalirin, RhoGEF kinase	8997
7650524	0.41814	1.3362	UP	BCAT1	branched chain aminotransferase 1, cytosolic	586
6510072	0.417885	1.33597	UP	ACTG1	actin, gamma 1	71
1500204	0.417735	1.33583	UP	OR2T35	olfactory receptor, family 2, subfamily T, member 35	403244
5570037	0.417732	1.33583	UP	CLDN18	claudin 18	51208
3940292	0.41759	1.33569	UP	GATM	glycine amidinotransferase (L-arginine:glycine amidinotransferase)	2628
4860315	-0.417433	1.33555	DOWN	TESK1	testis-specific kinase 1	7016
7320576	-0.417385	1.3355	DOWN	SNX20	sorting nexin 20	124460
4290605	0.41694	1.33509	UP	SLC44A1	solute carrier family 44, member 1	23446
5870609	-0.416638	1.33481	DOWN	SKIL	SKI-like oncogene	6498
5700088	-0.416493	1.33468	DOWN	KLF11	Kruppel-like factor 11	8462
4560349	-0.416482	1.33467	DOWN	CRB2	crumbs homolog 2 (Drosophila)	286204
4780209	-0.415996	1.33422	DOWN	MMP12	matrix metallopeptidase 12 (macrophage elastase)	4321
5090040	-0.415957	1.33418	DOWN	ING1	inhibitor of growth family, member 1	3621
2350524	0.415547	1.3338	UP	GLCE	glucuronic acid epimerase	26035
5080465	-0.415067	1.33336	DOWN	UNC13C	unc-13 homolog C (C. elegans)	440279
4640142	-0.414667	1.33299	DOWN	STK19	serine/threonine kinase 19	8859
1470520	0.414509	1.33284	UP	CMTM6	CKLF-like MARVEL transmembrane domain containing 6	54918
1410332	-0.414106	1.33247	DOWN	RGR	retinal G protein coupled receptor	5995
6220750	-0.413802	1.33219	DOWN	GRIA2	glutamate receptor, ionotropic, AMPA 2	2891
2120164	0.41376	1.33215	UP	LOC644464	similar to ribosomal protein SA	644464
4120437	0.413503	1.33192	UP	RRS1	RRS1 ribosome biogenesis regulator homolog (S. cerevisiae)	23212
6770379	-0.413072	1.33152	DOWN	ZMYM5	zinc finger, MYM-type 5	9205
3830594	0.412458	1.33095	UP	LOC440748	hypothetical gene supported by AK124556	440748
4060091	-0.412456	1.33095	DOWN	DKFZp451A211	DKFZp451A211 protein	400169
6040739	-0.412421	1.33092	DOWN	CD34	CD34 molecule	947
4640403	0.412109	1.33063	UP	AXL	AXL receptor tyrosine kinase	558
4010603	0.411904	1.33044	UP	VASP	vasodilator-stimulated phosphoprotein	7408
4050040	-0.4116	1.33016	DOWN	TUBB3	tubulin, beta 3	10381
540403	-0.411479	1.33005	DOWN	LRP5L	low density lipoprotein receptor-related protein 5-like	91355
4920068	-0.411406	1.32998	DOWN	FLJ30698	hypothetical gene supported by AK055260	400687
4850097	-0.411193	1.32978	DOWN	RPLP2	ribosomal protein, large, P2	6181
3710131	-0.411133	1.32973	DOWN	PRDM2	PR domain containing 2, with ZNF domain	7799
3130209	0.411108	1.32971	UP	ABCD4	ATP-binding cassette, sub-family D (ALD), member 4	5826
5360630	-0.410931	1.32954	DOWN	C16orf80	chromosome 16 open reading frame 80	29105
4590520	-0.410894	1.32951	DOWN	RNF11	ring finger protein 11	26994
3460608	-0.410882	1.3295	DOWN	HORMAD1	HORMA domain containing 1	84072
6580270	0.410605	1.32924	UP	KRT18	keratin 18	3875
3360047	-0.410121	1.3288	DOWN	LOC644838	hypothetical LOC644838	644838
2190593	0.409977	1.32866	UP	LOC100128283	similar to hCG1775427	100128283
4180563	-0.408931	1.3277	DOWN	LOC613037	nuclear pore complex interacting protein pseudogene	613037
2450201	0.408728	1.32751	UP	ABCC4	ATP-binding cassette, sub-family C (CFTR/MRP), member 4	10257
5720725	-0.408709	1.3275	DOWN	ARG2	arginase, type II	384
2940687	0.408368	1.32718	UP	C9orf5	chromosome 9 open reading frame 5	23731
2060717	0.40835	1.32717	UP	CXorf48	chromosome X open reading frame 48	54967
5910113	0.407964	1.32681	UP	VCAN	versican	1462
5570592	0.407704	1.32657	UP	CHRD	chordin	8646
60037	0.407607	1.32648	UP	TMED7	transmembrane emp24 protein transport domain containing 7	51014
4780603	-0.407383	1.32628	DOWN	LOC389174	similar to 6130401L20Rik protein	389174
1030673	-0.406966	1.32589	DOWN	FLJ30679	hypothetical protein FLJ30679	146512
7610040	-0.406893	1.32583	DOWN	NT5DC4	5'-nucleotidase domain containing 4	284958
6400288	0.406805	1.32575	UP	PRG4	proteoglycan 4	10216
10168	0.406747	1.32569	UP	OR1J2	olfactory receptor, family 1, subfamily J, member 2	26740
3440630	-0.406056	1.32506	DOWN	ESPN	espin	83715
1440358	-0.405759	1.32479	DOWN	IKZF2	IKAROS family zinc finger 2 (Helios)	22807
2810576	-0.405574	1.32462	DOWN	MBNL3	muscleblind-like 3 (Drosophila)	55796
2640576	0.405334	1.3244	UP	MCFD2	multiple coagulation factor deficiency 2	90411
1570746	-0.405242	1.32431	DOWN	LOC731049	similar to Ubiquitin-conjugating enzyme E2S (Ubiquitin-conjugating enzyme E2-24 kDa) (Ubiquitin-protein ligase) (Ubiquitin carrier protein) (E2-EPF5)	731049
6020669	0.405085	1.32417	UP	LOC391811	hypothetical LOC391811	391811
6860228	-0.405076	1.32416	DOWN	C5orf41	chromosome 5 open reading frame 41	153222
7330630	0.404915	1.32401	UP	BTF3	basic transcription factor 3	689
830465	0.404843	1.32394	UP	CCDC33	coiled-coil domain containing 33	80125
1850392	0.404536	1.32366	UP	SHC2	SHC (Src homology 2 domain containing) transforming protein 2	25759
2750280	-0.404422	1.32356	DOWN	CDK5R1	cyclin-dependent kinase 5, regulatory subunit 1 (p35)	8851
4250537	-0.403816	1.323	DOWN	DNAJB4	DnaJ (Hsp40) homolog, subfamily B, member 4	11080
4640484	-0.403437	1.32265	DOWN	CNOT8	CCR4-NOT transcription complex, subunit 8	9337
730228	0.403025	1.32228	UP	VDAC3	voltage-dependent anion channel 3	7419
290673	0.403021	1.32227	UP	GUSB	glucuronidase, beta	2990
4490446	-0.402904	1.32217	DOWN	ATP8B2	ATPase, class I, type 8B, member 2	57198
4010433	-0.402796	1.32207	DOWN	MAP2K3	mitogen-activated protein kinase kinase 3	5606
3850259	0.40273	1.32201	UP	RDHE2	epidermal retinal dehydrogenase 2	195814
4780615	0.402634	1.32192	UP	ANXA2	annexin A2	302
990273	-0.402281	1.3216	DOWN	RPL37A	ribosomal protein L37a	6168
2940373	0.402263	1.32158	UP	TACC1	transforming, acidic coiled-coil containing protein 1	6867
830553	0.402249	1.32157	UP	NPTN	neuroplastin	27020
5670128	0.40213	1.32146	UP	KCNG2	potassium voltage-gated channel, subfamily G, member 2	26251
20524	0.401929	1.32127	UP	C2orf53	chromosome 2 open reading frame 53	339779
2710451	-0.401814	1.32117	DOWN	LOC391370	similar to hCG1818387	391370
7380279	0.401715	1.32108	UP	GLT25D1	glycosyltransferase 25 domain containing 1	79709
2070494	0.401684	1.32105	UP	PRC1	protein regulator of cytokinesis 1	9055
2750259	-0.401425	1.32081	DOWN	ZMYM5	zinc finger, MYM-type 5	9205
4610102	0.401217	1.32062	UP	TMEM123	transmembrane protein 123	114908
5290176	-0.40118	1.32059	DOWN	SIGLEC1	sialic acid binding Ig-like lectin 1, sialoadhesin	6614
2450551	0.40106	1.32048	UP	LOC100128608	hypothetical protein LOC100128608	100128608
380202	-0.400956	1.32038	DOWN	NUAK2	NUAK family, SNF1-like kinase, 2	81788
270133	-0.400847	1.32028	DOWN	C1orf128	chromosome 1 open reading frame 128	57095
1690711	-0.400716	1.32016	DOWN	SNAPC2	small nuclear RNA activating complex, polypeptide 2, 45kDa	6618
1010575	-0.400714	1.32016	DOWN	C16orf87	chromosome 16 open reading frame 87	388272
4570468	-0.400607	1.32006	DOWN	ZNF263	zinc finger protein 263	10127
3800730	-0.400424	1.3199	DOWN	GNA13	guanine nucleotide binding protein (G protein), alpha 13	10672
1410653	-0.400206	1.3197	DOWN	TERF2IP	telomeric repeat binding factor 2, interacting protein	54386
7650221	-0.399471	1.31902	DOWN	LOC644743	similar to NCK-associated protein 1	644743
580307	-0.39943	1.31899	DOWN	DAZ2	deleted in azoospermia 2	57055
6130730	0.399409	1.31897	UP	FAM96A	family with sequence similarity 96, member A	84191
1450674	0.399153	1.31873	UP	LOC729505	hypothetical LOC729505	729505
1780619	-0.399052	1.31864	DOWN	EHD1	EH-domain containing 1	10938
730520	-0.399018	1.31861	DOWN	ALG13	asparagine-linked glycosylation 13 homolog (S. cerevisiae)	79868
1820747	0.399001	1.31859	UP	DAAM2	dishevelled associated activator of morphogenesis 2	23500
290730	-0.398959	1.31856	DOWN	HIST1H2BD	histone cluster 1, H2bd	3017
4060291	-0.398923	1.31852	DOWN	ZNF654	zinc finger protein 654	55279
1340326	-0.398639	1.31826	DOWN	MEI1	meiosis inhibitor 1	150365
6250594	-0.398518	1.31815	DOWN	IHPK2	inositol hexaphosphate kinase 2	51447
6100609	-0.398135	1.3178	DOWN	UAP1L1	UDP-N-acteylglucosamine pyrophosphorylase 1-like 1	91373
1070402	0.39806	1.31774	UP	CANX	calnexin	821
20500	-0.397727	1.31743	DOWN	BRF2	BRF2, subunit of RNA polymerase III transcription initiation factor, BRF1-like	55290
2260010	-0.397527	1.31725	DOWN	RIT1	Ras-like without CAAX 1	6016
6040048	0.397491	1.31722	UP	PTPLAD1	protein tyrosine phosphatase-like A domain containing 1	51495
5340037	0.397489	1.31721	UP	LOC391763	similar to hCG1809904	391763
450300	0.397437	1.31717	UP	ANKFY1	ankyrin repeat and FYVE domain containing 1	51479
2470435	-0.397215	1.31696	DOWN	RSPH10B2	radial spoke head 10 homolog B2 (Chlamydomonas)	728194
5220341	0.397192	1.31694	UP	ADAM19	ADAM metallopeptidase domain 19 (meltrin beta)	8728
6590646	-0.396851	1.31663	DOWN	FAM26F	family with sequence similarity 26, member F	441168
7150475	0.396772	1.31656	UP	WDR1	WD repeat domain 1	9948
3140717	0.396643	1.31644	UP	OR4S1	olfactory receptor, family 4, subfamily S, member 1	256148
1190358	0.39649	1.3163	UP	CRIP3	cysteine-rich protein 3	401262
3800424	-0.396357	1.31618	DOWN	FRS2	fibroblast growth factor receptor substrate 2	10818
670286	0.396258	1.31609	UP	CDK6	cyclin-dependent kinase 6	1021
6770112	0.396149	1.31599	UP	LOC100131539	similar to zinc finger protein 705A	100131539
3130358	-0.396076	1.31592	DOWN	C7orf40	chromosome 7 open reading frame 40	285958
6660047	0.396035	1.31589	UP	KIAA0090	KIAA0090	23065
630333	0.395996	1.31585	UP	CKAP5	cytoskeleton associated protein 5	9793
6370523	-0.395729	1.31561	DOWN	KBTBD8	kelch repeat and BTB (POZ) domain containing 8	84541
4670139	0.395635	1.31552	UP	FLJ43950	FLJ43950 protein	347127
4880477	-0.395609	1.3155	DOWN	PTPRO	protein tyrosine phosphatase, receptor type, O	5800
3140019	-0.395161	1.31509	DOWN	CHCHD2	coiled-coil-helix-coiled-coil-helix domain containing 2	51142
5570646	-0.395081	1.31502	DOWN	SCML1	sex comb on midleg-like 1 (Drosophila)	6322
5810392	0.395	1.31494	UP	LOC100134371	similar to dual specificity phosphatase 22	100134371
6650368	0.394859	1.31481	UP	LOC100131930	LOC100131930	100131930
1580575	-0.394763	1.31473	DOWN	LOC285084	hypothetical protein LOC285084	285084
2120544	0.394416	1.31441	UP	IMP3	IMP3, U3 small nucleolar ribonucleoprotein, homolog (yeast)	55272
2260731	0.394051	1.31408	UP	ERAP2	endoplasmic reticulum aminopeptidase 2	64167
4490520	0.393906	1.31395	UP	GPR183	G protein-coupled receptor 183	1880
3460424	-0.393851	1.3139	DOWN	CHKA	choline kinase alpha	1119
5090440	-0.393744	1.3138	DOWN	CDKN2AIP	CDKN2A interacting protein	55602
520639	0.393648	1.31371	UP	TIGD5	tigger transposable element derived 5	84948
6560180	0.39351	1.31359	UP	ATP5J	ATP synthase, H+ transporting, mitochondrial F0 complex, subunit F6	522
2600376	-0.393329	1.31342	DOWN	HIST1H3B	histone cluster 1, H3b	8358
6940242	-0.393172	1.31328	DOWN	BRPF1	bromodomain and PHD finger containing, 1	7862
7650020	0.393143	1.31325	UP	AADACL1	arylacetamide deacetylase-like 1	57552
1740093	-0.392936	1.31306	DOWN	BAIAP2	BAI1-associated protein 2	10458
4220041	0.392928	1.31306	UP	SLC12A2	solute carrier family 12 (sodium/potassium/chloride transporters), member 2	6558
830523	0.392915	1.31304	UP	GPR126	G protein-coupled receptor 126	57211
7210372	-0.392779	1.31292	DOWN	RPS29	ribosomal protein S29	6235
2350440	-0.392552	1.31271	DOWN	NXF3	nuclear RNA export factor 3	56000
1500010	0.391966	1.31218	UP	CDC20	cell division cycle 20 homolog (S. cerevisiae)	991
20392	0.391791	1.31202	UP	CISD1	CDGSH iron sulfur domain 1	55847
2510392	0.391245	1.31152	UP	TMEM43	transmembrane protein 43	79188
1980593	-0.391088	1.31138	DOWN	PTHLH	parathyroid hormone-like hormone	5744
630204	0.390967	1.31127	UP	RAC1	ras-related C3 botulinum toxin substrate 1 (rho family, small GTP binding protein Rac1)	5879
3360722	-0.39084	1.31116	DOWN	SPIC	Spi-C transcription factor (Spi-1/PU.1 related)	121599
3120615	-0.390834	1.31115	DOWN	TJP2	tight junction protein 2 (zona occludens 2)	9414
240746	0.39083	1.31115	UP	GALNTL1	UDP-N-acetyl-alpha-D-galactosamine:polypeptide N-acetylgalactosaminyltransferase-like 1	57452
4760564	-0.390806	1.31113	DOWN	SS18L2	synovial sarcoma translocation gene on chromosome 18-like 2	51188
2030523	0.390738	1.31106	UP	PTPN11	protein tyrosine phosphatase, non-receptor type 11	5781
1090440	-0.390687	1.31102	DOWN	EEF1D	eukaryotic translation elongation factor 1 delta (guanine nucleotide exchange protein)	1936
1820296	-0.390459	1.31081	DOWN	WTAP	Wilms tumor 1 associated protein	9589
2060037	-0.390094	1.31048	DOWN	ZBTB43	zinc finger and BTB domain containing 43	23099
7160646	0.389938	1.31034	UP	FLJ43826	FLJ43826 protein	342666
7560632	0.389753	1.31017	UP	ITK	IL2-inducible T-cell kinase	3702
1710746	-0.389509	1.30995	DOWN	PRKRIP1	PRKR interacting protein 1 (IL11 inducible)	79706
110739	-0.389414	1.30986	DOWN	ZNF394	zinc finger protein 394	84124
2000647	-0.389296	1.30975	DOWN	DHX40	DEAH (Asp-Glu-Ala-His) box polypeptide 40	79665
3400138	0.388705	1.30922	UP	CASC4	cancer susceptibility candidate 4	113201
6220746	0.388566	1.30909	UP	GLIPR1	GLI pathogenesis-related 1	11010
620609	0.388547	1.30907	UP	LOC387867	similar to 40S ribosomal protein SA (p40) (34/67 kDa laminin receptor) (Colon carcinoma laminin-binding protein) (NEM/1CHD4) (Multidrug resistance-associated protein MGr1-Ag)	387867
2510639	0.388337	1.30888	UP	CENPE	centromere protein E, 312kDa	1062
5130253	0.388298	1.30885	UP	HGS	hepatocyte growth factor-regulated tyrosine kinase substrate	9146
4830100	-0.388059	1.30863	DOWN	HSP90AB1	heat shock protein 90kDa alpha (cytosolic), class B member 1	3326
2060040	0.387976	1.30856	UP	ADORA2B	adenosine A2b receptor	136
3520176	0.387921	1.30851	UP	PTH2R	parathyroid hormone 2 receptor	5746
5270088	-0.387882	1.30847	DOWN	ZMYM2	zinc finger, MYM-type 2	7750
7330398	0.38785	1.30844	UP	HLA-DRB4	major histocompatibility complex, class II, DR beta 4	3126
4180332	-0.387805	1.3084	DOWN	LOC100129876	similar to XAGE-5 protein	100129876
5260682	0.387449	1.30808	UP	RPS14	ribosomal protein S14	6208
6350471	0.387405	1.30804	UP	PSG5	pregnancy specific beta-1-glycoprotein 5	5673
3180619	-0.38717	1.30783	DOWN	tcag7.1239	similar to Huntingtin interacting protein K	643438
2030209	-0.387132	1.30779	DOWN	MTF1	metal-regulatory transcription factor 1	4520
3830349	0.38709	1.30775	UP	IL7R	interleukin 7 receptor	3575
6770639	-0.386682	1.30738	DOWN	NDEL1	nudE nuclear distribution gene E homolog (A. nidulans)-like 1	81565
20180	-0.386404	1.30713	DOWN	F11	coagulation factor XI	2160
650278	0.386301	1.30704	UP	SNORA70	small nucleolar RNA, H/ACA box 70	26778
3310343	0.386182	1.30693	UP	BIN2	bridging integrator 2	51411
1030438	-0.386177	1.30693	DOWN	RWDD1	RWD domain containing 1	51389
1300435	-0.386169	1.30692	DOWN	C1orf183	chromosome 1 open reading frame 183	55924
4760458	-0.38598	1.30675	DOWN	UBTD2	ubiquitin domain containing 2	92181
4810435	0.385403	1.30623	UP	SCARB2	scavenger receptor class B, member 2	950
3120474	0.385327	1.30616	UP	CTA-221G9.4	KIAA1671 protein	85379
7570433	-0.38528	1.30611	DOWN	NPSR1	neuropeptide S receptor 1	387129
5670088	0.385244	1.30608	UP	TRIM32	tripartite motif-containing 32	22954
5960086	-0.385123	1.30597	DOWN	RNU11	RNA, U11 small nuclear	26824
70048	0.385073	1.30593	UP	ARHGEF10L	Rho guanine nucleotide exchange factor (GEF) 10-like	55160
2510091	0.384948	1.30581	UP	COL8A1	collagen, type VIII, alpha 1	1295
4480707	0.384771	1.30565	UP	LOC653598	similar to cyclophilin-LC (COAS2)	653598
4260754	0.384741	1.30563	UP	PTBP1	polypyrimidine tract binding protein 1	5725
6220086	-0.384485	1.30539	DOWN	DYNLL1	dynein, light chain, LC8-type 1	8655
1030082	-0.384146	1.30509	DOWN	LOC646700	hypothetical LOC646700	646700
1440376	0.383932	1.30489	UP	HNT	neurotrimin	50863
6770044	-0.38358	1.30458	DOWN	TEX10	testis expressed 10	54881
6220044	0.383477	1.30448	UP	EIF4G2	eukaryotic translation initiation factor 4 gamma, 2	1982
1440593	0.383232	1.30426	UP	SLC29A4	solute carrier family 29 (nucleoside transporters), member 4	222962
5130100	0.38313	1.30417	UP	FAM163A	family with sequence similarity 163, member A	148753
6020377	0.383083	1.30413	UP	C1GALT1C1	C1GALT1-specific chaperone 1	29071
4880215	-0.382945	1.304	DOWN	GTF2B	general transcription factor IIB	2959
4810020	-0.382824	1.30389	DOWN	PLEK	pleckstrin	5341
7000193	0.382793	1.30386	UP	NFIB	nuclear factor I/B	4781
6350121	-0.382613	1.3037	DOWN	RASSF1	Ras association (RalGDS/AF-6) domain family member 1	11186
6960411	0.382534	1.30363	UP	RCN2	reticulocalbin 2, EF-hand calcium binding domain	5955
7160707	0.382236	1.30336	UP	TBC1D14	TBC1 domain family, member 14	57533
3460242	0.382055	1.3032	UP	HEATR1	HEAT repeat containing 1	55127
5870202	-0.381986	1.30313	DOWN	FBXO33	F-box protein 33	254170
5050634	-0.381905	1.30306	DOWN	VENTX	VENT homeobox homolog (Xenopus laevis)	27287
4040008	-0.381778	1.30295	DOWN	RPS28	ribosomal protein S28	6234
5220438	-0.381548	1.30274	DOWN	C20orf52	chromosome 20 open reading frame 52	140823
6200474	0.381414	1.30262	UP	LOC221442	hypothetical LOC221442	221442
6200669	-0.381403	1.30261	DOWN	HIST1H2BD	histone cluster 1, H2bd	3017
6350504	0.38118	1.30241	UP	PCDHB3	protocadherin beta 3	56132
3940414	-0.381165	1.30239	DOWN	SFRS2	splicing factor, arginine/serine-rich 2	6427
2470020	0.3811	1.30233	UP	TNPO1	transportin 1	3842
4250452	0.380802	1.30207	UP	DNAJC10	DnaJ (Hsp40) homolog, subfamily C, member 10	54431
6900048	0.380473	1.30177	UP	LOC644037	hypothetical LOC644037	644037
7100504	0.380455	1.30175	UP	DACT1	dapper, antagonist of beta-catenin, homolog 1 (Xenopus laevis)	51339
3440632	-0.380452	1.30175	DOWN	LOC390205	similar to mCG51226	390205
3060095	0.380209	1.30153	UP	COL12A1	collagen, type XII, alpha 1	1303
2190377	-0.380171	1.3015	DOWN	EIF3G	eukaryotic translation initiation factor 3, subunit G	8666
10725	0.380136	1.30146	UP	TMEM59	transmembrane protein 59	9528
610538	0.380084	1.30142	UP	KCNN2	potassium intermediate/small conductance calcium-activated channel, subfamily N, member 2	3781
6450041	-0.379966	1.30131	DOWN	RBM24	RNA binding motif protein 24	221662
5080364	0.379881	1.30123	UP	ACTN1	actinin, alpha 1	87
5960192	-0.379555	1.30094	DOWN	KLK10	kallikrein-related peptidase 10	5655
1450022	0.37927	1.30068	UP	HOXC6	homeobox C6	3223
4860243	-0.379234	1.30065	DOWN	SNRPB	small nuclear ribonucleoprotein polypeptides B and B1	6628
1470601	-0.37885	1.3003	DOWN	PFKFB3	6-phosphofructo-2-kinase/fructose-2,6-biphosphatase 3	5209
4250112	0.378735	1.3002	UP	HNRNPU	heterogeneous nuclear ribonucleoprotein U (scaffold attachment factor A)	3192
2120451	0.378284	1.29979	UP	CD46	CD46 molecule, complement regulatory protein	4179
4060064	0.378165	1.29969	UP	HMMR	hyaluronan-mediated motility receptor (RHAMM)	3161
7570148	0.378089	1.29962	UP	LMNB2	lamin B2	84823
1770520	0.378042	1.29958	UP	CYC1	cytochrome c-1	1537
4050431	-0.377938	1.29948	DOWN	ASPN	asporin	54829
6020059	0.377935	1.29948	UP	LOC100133985	hypothetical protein LOC100133985	100133985
1780341	0.377639	1.29921	UP	HIF3A	hypoxia inducible factor 3, alpha subunit	64344
2490400	0.377623	1.2992	UP	LOC100133432	similar to Mucin-6 precursor (Gastric mucin-6)	100133432
1580161	0.377237	1.29885	UP	NETO2	neuropilin (NRP) and tolloid (TLL)-like 2	81831
6060349	0.376536	1.29822	UP	PRPF8	PRP8 pre-mRNA processing factor 8 homolog (S. cerevisiae)	10594
1500646	-0.376448	1.29814	DOWN	FLJ43950	FLJ43950 protein	347127
6510195	0.376289	1.298	UP	SIRPD	signal-regulatory protein delta	128646
7000743	0.376245	1.29796	UP	ZWILCH	Zwilch, kinetochore associated, homolog (Drosophila)	55055
5220187	0.376045	1.29778	UP	TMEM85	transmembrane protein 85	51234
940731	-0.375896	1.29765	DOWN	NR0B1	nuclear receptor subfamily 0, group B, member 1	190
1850546	-0.375894	1.29764	DOWN	FAM102A	family with sequence similarity 102, member A	399665
2450465	0.375847	1.2976	UP	CYBRD1	cytochrome b reductase 1	79901
5420441	-0.375836	1.29759	DOWN	TNFSF9	tumor necrosis factor (ligand) superfamily, member 9	8744
5080112	-0.375584	1.29736	DOWN	MARK1	MAP/microtubule affinity-regulating kinase 1	4139
7150519	-0.375516	1.2973	DOWN	ARNTL	aryl hydrocarbon receptor nuclear translocator-like	406
6860348	-0.375492	1.29728	DOWN	LOC100127910	hypothetical protein LOC100127910	100127910
3930040	0.375487	1.29728	UP	CRIM1	cysteine rich transmembrane BMP regulator 1 (chordin-like)	51232
1850504	-0.375418	1.29722	DOWN	FBXW7	F-box and WD repeat domain containing 7	55294
2360376	0.375077	1.29691	UP	SLC24A6	solute carrier family 24 (sodium/potassium/calcium exchanger), member 6	80024
3800326	-0.375018	1.29686	DOWN	OR8J1	olfactory receptor, family 8, subfamily J, member 1	219477
7380164	-0.374942	1.29679	DOWN	STX4	syntaxin 4	6810
4220291	-0.37455	1.29643	DOWN	CSNK1A1L	casein kinase 1, alpha 1-like	122011
2750446	0.374379	1.29628	UP	RPL7A	ribosomal protein L7a	6130
5290279	0.374354	1.29626	UP	PRR18	proline rich region 18	285800
2070634	0.374256	1.29617	UP	LOC653720	similar to golgi autoantigen, golgin subfamily a, 8A	653720
4760369	-0.374178	1.2961	DOWN	CDK7	cyclin-dependent kinase 7	1022
1190349	0.374123	1.29605	UP	TNP2	transition protein 2 (during histone to protamine replacement)	7142
2630746	0.374032	1.29597	UP	LAMB1	laminin, beta 1	3912
7210725	-0.37387	1.29582	DOWN	MRPL55	mitochondrial ribosomal protein L55	128308
6200215	0.37356	1.29555	UP	TTC13	tetratricopeptide repeat domain 13	79573
5690292	-0.373361	1.29537	DOWN	TCEB3CL2	transcription elongation factor B polypeptide 3C-like 2	653420
5570274	0.373317	1.29533	UP	OR1L4	olfactory receptor, family 1, subfamily L, member 4	254973
7160753	-0.372918	1.29497	DOWN	SAE1	SUMO1 activating enzyme subunit 1	10055
3460102	0.372797	1.29486	UP	LOC732156	hypothetical LOC732156	732156
7380202	0.372492	1.29459	UP	NR2F2	nuclear receptor subfamily 2, group F, member 2	7026
7200082	-0.372013	1.29416	DOWN	SNORD25	small nucleolar RNA, C/D box 25	9303
2450504	-0.371924	1.29408	DOWN	LONRF3	LON peptidase N-terminal domain and ring finger 3	79836
20653	-0.371835	1.294	DOWN	SIX4	SIX homeobox 4	51804
6290554	-0.371787	1.29395	DOWN	GTSF1	gametocyte specific factor 1	121355
3610156	-0.371744	1.29392	DOWN	CDKL3	cyclin-dependent kinase-like 3	51265
6420767	0.371543	1.29374	UP	SFRS9	splicing factor, arginine/serine-rich 9	8683
4040056	0.371353	1.29356	UP	TAS2R8	taste receptor, type 2, member 8	50836
1240039	0.371248	1.29347	UP	TMEM30A	transmembrane protein 30A	55754
1580537	0.370972	1.29322	UP	PCBP2	poly(rC) binding protein 2	5094
3310022	-0.370901	1.29316	DOWN	IRX5	iroquois homeobox 5	10265
5810746	0.370713	1.29299	UP	MATN2	matrilin 2	4147
4220767	-0.370577	1.29287	DOWN	SMAD7	SMAD family member 7	4092
1090102	-0.370417	1.29273	DOWN	ZNF274	zinc finger protein 274	10782
50427	0.370293	1.29262	UP	TMEM106B	transmembrane protein 106B	54664
4880491	-0.369766	1.29214	DOWN	ELP1P	endozepine-like peptide 1 pseudogene	100169989
6520646	0.369677	1.29206	UP	IQGAP1	IQ motif containing GTPase activating protein 1	8826
3840398	-0.369643	1.29203	DOWN	RSRC2	arginine/serine-rich coiled-coil 2	65117
670653	-0.369552	1.29195	DOWN	NXF2	nuclear RNA export factor 2	56001
2630307	0.369489	1.2919	UP	CCNI2	cyclin I family, member 2	645121
130056	0.369368	1.29179	UP	C20orf96	chromosome 20 open reading frame 96	140680
1850433	-0.369349	1.29177	DOWN	SPTY2D1	SPT2, Suppressor of Ty, domain containing 1 (S. cerevisiae)	144108
2630554	-0.369198	1.29163	DOWN	JMY	junction-mediating and regulatory protein	133746
70605	-0.369053	1.2915	DOWN	HSPD1	heat shock 60kDa protein 1 (chaperonin)	3329
610014	-0.368961	1.29142	DOWN	HIST1H4J	histone cluster 1, H4j	8363
7210719	0.368787	1.29127	UP	NCSTN	nicastrin	23385
1440324	-0.368768	1.29125	DOWN	PPARG	peroxisome proliferator-activated receptor gamma	5468
4120133	0.368452	1.29097	UP	HYAL2	hyaluronoglucosaminidase 2	8692
2850575	0.368403	1.29092	UP	RRM1	ribonucleotide reductase M1	6240
5290408	-0.368343	1.29087	DOWN	MCEE	methylmalonyl CoA epimerase	84693
5090068	-0.368314	1.29084	DOWN	STX5	syntaxin 5	6811
2850047	-0.367896	1.29047	DOWN	ASB14	ankyrin repeat and SOCS box-containing 14	142686
2970379	-0.36787	1.29045	DOWN	NET1	neuroepithelial cell transforming gene 1	10276
3840367	0.367723	1.29031	UP	CAPG	capping protein (actin filament), gelsolin-like	822
2140328	0.367609	1.29021	UP	RNF133	ring finger protein 133	168433
4220603	-0.367251	1.28989	DOWN	SPI1	spleen focus forming virus (SFFV) proviral integration oncogene spi1	6688
4540730	-0.367188	1.28984	DOWN	CHCHD2	coiled-coil-helix-coiled-coil-helix domain containing 2	51142
4810537	0.367124	1.28978	UP	ASAH2C	N-acylsphingosine amidohydrolase (non-lysosomal ceramidase) 2C	653365
4760767	-0.366798	1.28949	DOWN	UBE2D3	ubiquitin-conjugating enzyme E2D 3 (UBC4/5 homolog, yeast)	7323
5490504	0.366651	1.28936	UP	LOC728637	similar to mCG13783	728637
7380561	-0.36644	1.28917	DOWN	SLC16A4	solute carrier family 16, member 4 (monocarboxylic acid transporter 5)	9122
4490014	0.366306	1.28905	UP	TTC13	tetratricopeptide repeat domain 13	79573
6370386	0.366295	1.28904	UP	RGS7	regulator of G-protein signaling 7	6000
6420142	-0.366074	1.28884	DOWN	HSPBAP1	HSPB (heat shock 27kDa) associated protein 1	79663
5390494	0.365883	1.28867	UP	EIF4B	eukaryotic translation initiation factor 4B	1975
5080768	0.36588	1.28867	UP	hCG_1995786	hCG1995786	653147
6370468	-0.365817	1.28861	DOWN	BOLA2	bolA homolog 2 (E. coli)	552900
7150687	0.365502	1.28833	UP	BOLA3	bolA homolog 3 (E. coli)	388962
3850307	-0.365446	1.28828	DOWN	ARR3	arrestin 3, retinal (X-arrestin)	407
5700301	-0.365351	1.2882	DOWN	C14orf129	chromosome 14 open reading frame 129	51527
4810653	-0.365147	1.28801	DOWN	YWHAH	tyrosine 3-monooxygenase/tryptophan 5-monooxygenase activation protein, eta polypeptide	7533
1050133	-0.364497	1.28743	DOWN	TIGD6	tigger transposable element derived 6	81789
3850474	-0.364234	1.2872	DOWN	PDE6B	phosphodiesterase 6B, cGMP-specific, rod, beta	5158
2600066	0.36416	1.28713	UP	SUMO2	SMT3 suppressor of mif two 3 homolog 2 (S. cerevisiae)	6613
6840059	-0.364073	1.28705	DOWN	CPNE6	copine VI (neuronal)	9362
2230619	-0.363987	1.28698	DOWN	HIST1H4E	histone cluster 1, H4e	8367
5570608	-0.363649	1.28668	DOWN	PIP5K3	phosphatidylinositol-3-phosphate/phosphatidylinositol 5-kinase, type III	200576
3840092	0.363627	1.28666	UP	PFAS	phosphoribosylformylglycinamidine synthase	5198
6960630	0.363578	1.28661	UP	CD97	CD97 molecule	976
4220059	0.363543	1.28658	UP	MBTPS2	membrane-bound transcription factor peptidase, site 2	51360
1410201	0.363437	1.28649	UP	CD59	CD59 molecule, complement regulatory protein	966
630544	0.363261	1.28633	UP	YTHDC1	YTH domain containing 1	91746
6480661	-0.363104	1.28619	DOWN	GSK3B	glycogen synthase kinase 3 beta	2932
4640204	0.363061	1.28615	UP	TFAP2A	transcription factor AP-2 alpha (activating enhancer binding protein 2 alpha)	7020
6550139	-0.362977	1.28608	DOWN	LOC441034	similar to hCG2028724	441034
6420424	0.362891	1.286	UP	PAICS	phosphoribosylaminoimidazole carboxylase, phosphoribosylaminoimidazole succinocarboxamide synthetase	10606
1230747	0.362873	1.28598	UP	SF3A3	splicing factor 3a, subunit 3, 60kDa	10946
3610343	0.362818	1.28594	UP	NBN	nibrin	4683
7150181	0.362788	1.28591	UP	STRC	stereocilin	161497
3140750	-0.362652	1.28579	DOWN	RBM38	RNA binding motif protein 38	55544
20364	0.362576	1.28572	UP	MKI67	antigen identified by monoclonal antibody Ki-67	4288
1820187	0.362442	1.2856	UP	TXNDC10	thioredoxin domain containing 10	54495
580477	0.36219	1.28538	UP	LOC100132362	hypothetical LOC100132362	100132362
3370551	-0.361946	1.28516	DOWN	GJA10	gap junction protein, alpha 10, 62kDa	84694
50196	-0.361869	1.28509	DOWN	FAM83B	family with sequence similarity 83, member B	222584
50176	-0.361755	1.28499	DOWN	ANO2	anoctamin 2	57101
3170605	0.361657	1.2849	UP	IKIP	IKK interacting protein	121457
7330392	0.361599	1.28485	UP	TAP1	transporter 1, ATP-binding cassette, sub-family B (MDR/TAP)	6890
6270286	0.361471	1.28474	UP	CD47	CD47 molecule	961
60672	0.36135	1.28463	UP	ZNF217	zinc finger protein 217	7764
5050040	0.361307	1.28459	UP	SLC5A6	solute carrier family 5 (sodium-dependent vitamin transporter), member 6	8884
7040204	-0.361216	1.28451	DOWN	BCKDHB	branched chain keto acid dehydrogenase E1, beta polypeptide	594
7550112	-0.361192	1.28449	DOWN	CITED2	Cbp/p300-interacting transactivator, with Glu/Asp-rich carboxy-terminal domain, 2	10370
1440180	-0.361045	1.28436	DOWN	C20orf24	chromosome 20 open reading frame 24	55969
5560398	0.360911	1.28424	UP	DEGS1	degenerative spermatocyte homolog 1, lipid desaturase (Drosophila)	8560
3360500	0.36086	1.28419	UP	EGF	epidermal growth factor (beta-urogastrone)	1950
3400296	-0.360507	1.28388	DOWN	CRABP2	cellular retinoic acid binding protein 2	1382
290059	-0.360407	1.28379	DOWN	LOC100128008	hypothetical protein LOC100128008	100128008
730253	-0.360142	1.28355	DOWN	CCDC49	coiled-coil domain containing 49	54883
4040373	-0.35994	1.28337	DOWN	TSC1	tuberous sclerosis 1	7248
3440095	0.359818	1.28326	UP	PSG11	pregnancy specific beta-1-glycoprotein 11	5680
5860279	0.359754	1.28321	UP	RAB10	RAB10, member RAS oncogene family	10890
290441	0.359591	1.28306	UP	QSOX2	quiescin Q6 sulfhydryl oxidase 2	169714
7550386	-0.359143	1.28266	DOWN	CYP26A1	cytochrome P450, family 26, subfamily A, polypeptide 1	1592
3400474	0.359096	1.28262	UP	PSG4	pregnancy specific beta-1-glycoprotein 4	5672
1820075	-0.358954	1.2825	DOWN	QPCT	glutaminyl-peptide cyclotransferase	25797
270026	-0.358887	1.28244	DOWN	RASSF1	Ras association (RalGDS/AF-6) domain family member 1	11186
4060326	0.358882	1.28243	UP	ATP5F1	ATP synthase, H+ transporting, mitochondrial F0 complex, subunit B1	515
3360528	-0.358815	1.28237	DOWN	hCG_2025798	hCG2025798	728081
430639	-0.358719	1.28229	DOWN	PCF11	PCF11, cleavage and polyadenylation factor subunit, homolog (S. cerevisiae)	51585
20647	0.358593	1.28217	UP	ANTXR1	anthrax toxin receptor 1	84168
4560270	0.358372	1.28198	UP	PTPLB	protein tyrosine phosphatase-like (proline instead of catalytic arginine), member b	201562
6980520	0.358259	1.28188	UP	LOC644075	hypothetical LOC644075	644075
110148	-0.358204	1.28183	DOWN	BCL10	B-cell CLL/lymphoma 10	8915
2640224	-0.358122	1.28176	DOWN	VEGFA	vascular endothelial growth factor A	7422
290114	-0.357969	1.28162	DOWN	EBNA1BP2	EBNA1 binding protein 2	10969
3170017	-0.35765	1.28134	DOWN	MAP2K3	mitogen-activated protein kinase kinase 3	5606
380528	-0.35747	1.28118	DOWN	CHORDC1	cysteine and histidine-rich domain (CHORD)-containing 1	26973
20296	0.357199	1.28094	UP	C4orf15	chromosome 4 open reading frame 15	79441
5690333	0.357094	1.28084	UP	XPO1	exportin 1 (CRM1 homolog, yeast)	7514
4070142	0.356815	1.2806	UP	FRRS1	ferric-chelate reductase 1	391059
7400228	0.356486	1.2803	UP	FLJ42022	hypothetical protein LOC646748	646748
7610050	0.35646	1.28028	UP	ABCC5	ATP-binding cassette, sub-family C (CFTR/MRP), member 5	10057
6400044	0.356332	1.28017	UP	EPDR1	ependymin related protein 1 (zebrafish)	54749
1470669	0.356184	1.28004	UP	TNC	tenascin C	3371
3310768	0.356086	1.27995	UP	RDH16	retinol dehydrogenase 16 (all-trans)	8608
430270	-0.35598	1.27985	DOWN	TAF7	TAF7 RNA polymerase II, TATA box binding protein (TBP)-associated factor, 55kDa	6879
4540008	0.355924	1.2798	UP	RP11-251H13.2	similar to hCG2039876	100129533
240615	0.355832	1.27972	UP	LRP11	low density lipoprotein receptor-related protein 11	84918
6840170	0.355694	1.2796	UP	LOC642892	similar to mCG7602	642892
7650487	-0.35561	1.27953	DOWN	MICA	MHC class I polypeptide-related sequence A	4276
7210273	0.355584	1.2795	UP	EIF6	eukaryotic translation initiation factor 6	3692
4290142	0.355535	1.27946	UP	LPCAT1	lysophosphatidylcholine acyltransferase 1	79888
5050402	-0.355432	1.27937	DOWN	HIST1H2BK	histone cluster 1, H2bk	85236
2810601	-0.35521	1.27917	DOWN	LEF1	lymphoid enhancer-binding factor 1	51176
5420400	0.355116	1.27909	UP	FAM123B	family with sequence similarity 123B	139285
1230278	-0.35506	1.27904	DOWN	LOC440348	similar to nuclear pore complex interacting protein	440348
1090523	0.354879	1.27888	UP	RYK	RYK receptor-like tyrosine kinase	6259
7050131	-0.354525	1.27856	DOWN	ATP6V1A	ATPase, H+ transporting, lysosomal 70kDa, V1 subunit A	523
4670373	-0.354501	1.27854	DOWN	LOC440895	LIM and senescent cell antigen-like domains 3-like	440895
1190452	0.354467	1.27851	UP	SYPL1	synaptophysin-like 1	6856
6370739	0.354375	1.27843	UP	MACF1	microtubule-actin crosslinking factor 1	23499
1430152	-0.354348	1.27841	DOWN	SCML1	sex comb on midleg-like 1 (Drosophila)	6322
5820500	-0.354183	1.27826	DOWN	C1orf35	chromosome 1 open reading frame 35	79169
5390707	-0.354168	1.27825	DOWN	DIDO1	death inducer-obliterator 1	11083
1570189	-0.35415	1.27823	DOWN	ZNF669	zinc finger protein 669	79862
5900112	-0.354073	1.27816	DOWN	ZNF830	zinc finger protein 830	91603
4210470	0.353939	1.27805	UP	C14orf135	chromosome 14 open reading frame 135	64430
5130209	0.35375	1.27788	UP	LOC646938	similar to TBC1 domain family, member 2B	646938
3390730	0.35371	1.27784	UP	DOLK	dolichol kinase	22845
6520196	0.353673	1.27781	UP	ARHGAP25	Rho GTPase activating protein 25	9938
4490114	0.353347	1.27752	UP	ZFP91	zinc finger protein 91 homolog (mouse)	80829
5260221	0.35334	1.27751	UP	ATAD1	ATPase family, AAA domain containing 1	84896
630600	-0.353315	1.27749	DOWN	MDM2	Mdm2 p53 binding protein homolog (mouse)	4193
1230397	0.353284	1.27746	UP	TMEM69	transmembrane protein 69	51249
3180450	-0.353278	1.27746	DOWN	C16orf72	chromosome 16 open reading frame 72	29035
5290300	0.353194	1.27739	UP	ADAM10	ADAM metallopeptidase domain 10	102
4060500	0.35314	1.27734	UP	LOC100129881	hypothetical protein LOC100129881	100129881
2450452	-0.35308	1.27728	DOWN	SLC9A3R1	solute carrier family 9 (sodium/hydrogen exchanger), member 3 regulator 1	9368
1850414	-0.353074	1.27728	DOWN	EIF5A	eukaryotic translation initiation factor 5A	1984
830441	-0.352998	1.27721	DOWN	SCYL1BP1	SCY1-like 1 binding protein 1	92344
1070731	-0.352857	1.27709	DOWN	hCG_25371	hCG25371	440567
3460167	0.352821	1.27706	UP	NAP1L1	nucleosome assembly protein 1-like 1	4673
1110095	-0.352762	1.277	DOWN	CLTB	clathrin, light chain (Lcb)	1212
5080554	0.35261	1.27687	UP	LOC643615	hypothetical LOC643615	643615
3290382	-0.352554	1.27682	DOWN	TSC1	tuberous sclerosis 1	7248
5870301	-0.352267	1.27656	DOWN	KIAA0513	KIAA0513	9764
5820209	-0.352258	1.27656	DOWN	DNAJB5	DnaJ (Hsp40) homolog, subfamily B, member 5	25822
6370484	-0.35209	1.27641	DOWN	POLR1D	polymerase (RNA) I polypeptide D, 16kDa	51082
1110326	-0.352011	1.27634	DOWN	AADAT	aminoadipate aminotransferase	51166
6060414	-0.351857	1.2762	DOWN	EIF1B	eukaryotic translation initiation factor 1B	10289
6370504	0.351323	1.27573	UP	RPL35A	ribosomal protein L35a	6165
6380008	-0.351258	1.27567	DOWN	EPC1	enhancer of polycomb homolog 1 (Drosophila)	80314
1770343	-0.351206	1.27563	DOWN	MBD6	methyl-CpG binding domain protein 6	114785
4900689	0.351152	1.27558	UP	LOC63920	transposon-derived Buster3 transposase-like	63920
7320594	-0.351064	1.2755	DOWN	ZYX	zyxin	7791
1940524	0.350617	1.27511	UP	UBASH3B	ubiquitin associated and SH3 domain containing, B	84959
830634	0.350381	1.2749	UP	USP24	ubiquitin specific peptidase 24	23358
6580131	-0.350359	1.27488	DOWN	MRPL22	mitochondrial ribosomal protein L22	29093
4390113	0.350101	1.27465	UP	UNC84A	unc-84 homolog A (C. elegans)	23353
7040408	-0.350084	1.27464	DOWN	ARMCX6	armadillo repeat containing, X-linked 6	54470
5220632	0.35003	1.27459	UP	DEGS1	degenerative spermatocyte homolog 1, lipid desaturase (Drosophila)	8560
6860202	0.349973	1.27454	UP	TKT	transketolase	7086
840273	-0.349884	1.27446	DOWN	RAD52	RAD52 homolog (S. cerevisiae)	5893
1410730	0.349798	1.27438	UP	VSIG4	V-set and immunoglobulin domain containing 4	11326
5720470	0.349633	1.27424	UP	SORD2	SORD pseudogene	653381
7210397	-0.349542	1.27416	DOWN	GNPTG	N-acetylglucosamine-1-phosphate transferase, gamma subunit	84572
1500484	-0.34952	1.27414	DOWN	C18orf62	chromosome 18 open reading frame 62	284274
6860743	-0.349508	1.27413	DOWN	C14orf138	chromosome 14 open reading frame 138	79609
5870632	0.349363	1.274	UP	TM9SF2	transmembrane 9 superfamily member 2	9375
4730605	0.349335	1.27397	UP	AURKA	aurora kinase A	6790
5820333	0.349259	1.27391	UP	RPUSD2	RNA pseudouridylate synthase domain containing 2	27079
6650242	-0.349152	1.27381	DOWN	IFITM3	interferon induced transmembrane protein 3 (1-8U)	10410
6590575	-0.349102	1.27377	DOWN	SPRY2	sprouty homolog 2 (Drosophila)	10253
5050669	0.349078	1.27375	UP	EIF3D	eukaryotic translation initiation factor 3, subunit D	8664
4730369	-0.349013	1.27369	DOWN	BTG1	B-cell translocation gene 1, anti-proliferative	694
2940343	0.34891	1.2736	UP	XPO4	exportin 4	64328
1050201	-0.348719	1.27343	DOWN	ZNF670	zinc finger protein 670	93474
2630400	0.348612	1.27334	UP	CSTF2T	cleavage stimulation factor, 3' pre-RNA, subunit 2, 64kDa, tau variant	23283
7160719	0.348521	1.27325	UP	CCT7	chaperonin containing TCP1, subunit 7 (eta)	10574
5900438	-0.348354	1.27311	DOWN	HOXC13	homeobox C13	3229
6130441	0.348276	1.27304	UP	ASPM	asp (abnormal spindle) homolog, microcephaly associated (Drosophila)	259266
4590121	-0.348146	1.27292	DOWN	SEDLP	spondyloepiphyseal dysplasia, late, pseudogene	10597
5890138	0.347883	1.27269	UP	TRIM58	tripartite motif-containing 58	25893
3390128	-0.347688	1.27252	DOWN	TPM2	tropomyosin 2 (beta)	7169
3870630	-0.347587	1.27243	DOWN	ATP6V1F	ATPase, H+ transporting, lysosomal 14kDa, V1 subunit F	9296
2470554	0.347426	1.27229	UP	KCNE1	potassium voltage-gated channel, Isk-related family, member 1	3753
5310278	0.347388	1.27225	UP	PABPC4	poly(A) binding protein, cytoplasmic 4 (inducible form)	8761
3840437	-0.347235	1.27212	DOWN	EAF1	ELL associated factor 1	85403
2320735	-0.347128	1.27203	DOWN	PIAS2	protein inhibitor of activated STAT, 2	9063
6960768	0.346894	1.27182	UP	ZNF22	zinc finger protein 22 (KOX 15)	7570
6590475	-0.346784	1.27172	DOWN	CDC14A	CDC14 cell division cycle 14 homolog A (S. cerevisiae)	8556
2810482	-0.346757	1.2717	DOWN	AHNAK	AHNAK nucleoprotein	79026
4920082	-0.346751	1.27169	DOWN	CCDC4	coiled-coil domain containing 4	389206
4480021	0.346709	1.27166	UP	FAM131C	family with sequence similarity 131, member C	348487
380626	0.346638	1.27159	UP	HCN4	hyperpolarization activated cyclic nucleotide-gated potassium channel 4	10021
6760746	-0.346618	1.27158	DOWN	MRPL55	mitochondrial ribosomal protein L55	128308
4260386	0.346373	1.27136	UP	CTSL1	cathepsin L1	1514
1190367	-0.346316	1.27131	DOWN	IER3	immediate early response 3	8870
5720465	-0.34621	1.27122	DOWN	DNAJC12	DnaJ (Hsp40) homolog, subfamily C, member 12	56521
4290537	0.345961	1.271	UP	TMED2	transmembrane emp24 domain trafficking protein 2	10959
6450315	-0.345845	1.2709	DOWN	HIST1H2BN	histone cluster 1, H2bn	8341
610750	-0.34581	1.27086	DOWN	MCL1	myeloid cell leukemia sequence 1 (BCL2-related)	4170
4670102	-0.345238	1.27036	DOWN	EGLN1	egl nine homolog 1 (C. elegans)	54583
70162	-0.345134	1.27027	DOWN	LOC732360	similar to G/T mismatch-specific thymine DNA glycosylase	732360
270706	0.345126	1.27026	UP	COL4A5	collagen, type IV, alpha 5	1287
1260040	0.345071	1.27021	UP	EFEMP1	EGF-containing fibulin-like extracellular matrix protein 1	2202
4880706	-0.345013	1.27016	DOWN	SLC13A1	solute carrier family 13 (sodium/sulfate symporters), member 1	6561
6860768	-0.344884	1.27005	DOWN	RAE1	RAE1 RNA export 1 homolog (S. pombe)	8480
1260341	0.344753	1.26993	UP	IL13RA1	interleukin 13 receptor, alpha 1	3597
2570553	0.344312	1.26955	UP	ANAPC1	anaphase promoting complex subunit 1	64682
7510092	-0.344244	1.26949	DOWN	CREB1	cAMP responsive element binding protein 1	1385
6180470	-0.344225	1.26947	DOWN	FAM108B1	family with sequence similarity 108, member B1	51104
5870553	0.344079	1.26934	UP	PTPRF	protein tyrosine phosphatase, receptor type, F	5792
6420465	-0.34396	1.26924	DOWN	GABARAPL1	GABA(A) receptor-associated protein like 1	23710
4230524	-0.343514	1.26884	DOWN	ZNF654	zinc finger protein 654	55279
6770168	0.343236	1.2686	UP	CRTAP	cartilage associated protein	10491
5420358	0.343234	1.2686	UP	CD99L2	CD99 molecule-like 2	83692
2750082	0.34299	1.26838	UP	FLJ37396	hypothetical protein FLJ37396	285754
940176	0.342936	1.26834	UP	WI2-2994D6.2	PRAME family member	645359
2680497	0.34272	1.26815	UP	NCAPD2	non-SMC condensin I complex, subunit D2	9918
4200279	-0.342616	1.26805	DOWN	LOC439985	hypothetical gene supported by AK125693	439985
10440	0.342587	1.26803	UP	MARS2	methionyl-tRNA synthetase 2, mitochondrial	92935
4060672	-0.342463	1.26792	DOWN	ARRDC3	arrestin domain containing 3	57561
5360408	0.342341	1.26781	UP	EPHA5	EPH receptor A5	2044
6110739	0.342244	1.26773	UP	RDH14	retinol dehydrogenase 14 (all-trans/9-cis/11-cis)	57665
5960341	-0.342193	1.26768	DOWN	OTUD4	OTU domain containing 4	54726
1410161	0.342116	1.26761	UP	KLHL5	kelch-like 5 (Drosophila)	51088
3400360	-0.341979	1.26749	DOWN	MAPRE2	microtubule-associated protein, RP/EB family, member 2	10982
4890717	-0.34191	1.26743	DOWN	DIABLO	diablo homolog (Drosophila)	56616
7570564	-0.341903	1.26743	DOWN	RP3-377H14.5	hypothetical protein FLJ35429	285830
5050561	0.341738	1.26728	UP	IQCA1	IQ motif containing with AAA domain 1	79781
50050	-0.341525	1.2671	DOWN	AMD1	adenosylmethionine decarboxylase 1	262
5310102	-0.341485	1.26706	DOWN	C14orf65	chromosome 14 open reading frame 65	317762
130671	-0.341454	1.26703	DOWN	NLE1	notchless homolog 1 (Drosophila)	54475
770338	0.341443	1.26702	UP	ATP1A3	ATPase, Na+/K+ transporting, alpha 3 polypeptide	478
2140278	-0.341399	1.26698	DOWN	CIDEA	cell death-inducing DFFA-like effector a	1149
4830056	-0.341307	1.2669	DOWN	ARPC5L	actin related protein 2/3 complex, subunit 5-like	81873
5960102	0.341242	1.26685	UP	CLDN16	claudin 16	10686
1660241	-0.341204	1.26681	DOWN	RYR2	ryanodine receptor 2 (cardiac)	6262
3940670	0.341082	1.26671	UP	DIAPH1	diaphanous homolog 1 (Drosophila)	1729
520356	-0.340951	1.26659	DOWN	FXR1	fragile X mental retardation, autosomal homolog 1	8087
7050270	0.340549	1.26624	UP	FLJ39061	hypothetical protein FLJ39061	165057
510132	-0.340471	1.26617	DOWN	RBM4	RNA binding motif protein 4	5936
7040220	0.340431	1.26613	UP	RDH14	retinol dehydrogenase 14 (all-trans/9-cis/11-cis)	57665
7560367	0.340297	1.26602	UP	SMAD5	SMAD family member 5	4090
4570176	-0.340199	1.26593	DOWN	ARMC8	armadillo repeat containing 8	25852
2360601	0.340169	1.2659	UP	C12orf30	chromosome 12 open reading frame 30	80018
6660497	-0.340027	1.26578	DOWN	HSPA14	heat shock 70kDa protein 14	51182
3190133	-0.339938	1.2657	DOWN	LOC729009	hypothetical LOC729009	729009
7550181	0.339881	1.26565	UP	IFNAR1	interferon (alpha, beta and omega) receptor 1	3454
6760543	-0.339766	1.26555	DOWN	UBAP1	ubiquitin associated protein 1	51271
4830291	0.339726	1.26552	UP	SASS6	spindle assembly 6 homolog (C. elegans)	163786
5260692	-0.339661	1.26546	DOWN	ZRSR2	zinc finger (CCCH type), RNA-binding motif and serine/arginine rich 2	8233
6380324	0.339549	1.26536	UP	CKAP2L	cytoskeleton associated protein 2-like	150468
6590386	0.339406	1.26524	UP	C16orf89	chromosome 16 open reading frame 89	146556
4640500	0.339338	1.26518	UP	UCHL1	ubiquitin carboxyl-terminal esterase L1 (ubiquitin thiolesterase)	7345
1940632	0.339121	1.26499	UP	NCAPG2	non-SMC condensin II complex, subunit G2	54892
6900612	-0.338595	1.26452	DOWN	DSTN	destrin (actin depolymerizing factor)	11034
7150673	0.338459	1.26441	UP	PRRG1	proline rich Gla (G-carboxyglutamic acid) 1	5638
2480241	-0.338441	1.26439	DOWN	ATP6V1C1	ATPase, H+ transporting, lysosomal 42kDa, V1 subunit C1	528
1300411	-0.338372	1.26433	DOWN	UNC5B	unc-5 homolog B (C. elegans)	219699
630601	0.338071	1.26407	UP	2011-09-02	septin 2	4735
6900674	-0.337944	1.26395	DOWN	ANKRD10	ankyrin repeat domain 10	55608
6520139	-0.337812	1.26384	DOWN	FGFR3	fibroblast growth factor receptor 3	2261
2120465	-0.337791	1.26382	DOWN	RNF114	ring finger protein 114	55905
2000681	0.337549	1.26361	UP	FRMD4B	FERM domain containing 4B	23150
5910338	0.337475	1.26354	UP	TMEM203	transmembrane protein 203	94107
5550392	-0.337204	1.26331	DOWN	C20orf107	chromosome 20 open reading frame 107	388799
1400307	-0.33719	1.26329	DOWN	LOC442245	glutathione S-transferase M1 pseudogene	442245
6100451	-0.336996	1.26312	DOWN	ZFYVE9	zinc finger, FYVE domain containing 9	9372
6450470	-0.336893	1.26303	DOWN	STX5	syntaxin 5	6811
4860661	-0.336463	1.26266	DOWN	HERC2P2	hect domain and RLD 2 pseudogene 2	400322
6020543	0.336295	1.26251	UP	CPD	carboxypeptidase D	1362
4120538	-0.336253	1.26247	DOWN	H2AFX	H2A histone family, member X	3014
3450242	-0.336217	1.26244	DOWN	MPPED1	metallophosphoesterase domain containing 1	758
5720180	0.336152	1.26239	UP	FZD2	frizzled homolog 2 (Drosophila)	2535
520040	-0.336125	1.26236	DOWN	AKIRIN1	akirin 1	79647
4670017	-0.336069	1.26231	DOWN	DUB4	deubiquitinating enzyme DUB4	391622
730091	0.335912	1.26217	UP	PAIP2B	poly(A) binding protein interacting protein 2B	400961
630066	0.335385	1.26171	UP	LRP5	low density lipoprotein receptor-related protein 5	4041
2680056	-0.335299	1.26164	DOWN	CES1	carboxylesterase 1 (monocyte/macrophage serine esterase 1)	1066
1440343	0.335252	1.2616	UP	TMEM209	transmembrane protein 209	84928
5220731	-0.335113	1.26148	DOWN	TXNL4B	thioredoxin-like 4B	54957
6020445	0.334827	1.26123	UP	TMEM32	transmembrane protein 32	93380
610471	-0.334636	1.26106	DOWN	LOC728340	general transcription factor IIH, polypeptide 2, 44kDa-like	728340
3930408	-0.334303	1.26077	DOWN	ZNF761	zinc finger protein 761	388561
4890487	0.334183	1.26066	UP	B2M	beta-2-microglobulin	567
2140524	-0.33411	1.2606	DOWN	HIST1H3D	histone cluster 1, H3d	8351
6020328	0.334097	1.26059	UP	IREB2	iron-responsive element binding protein 2	3658
5860546	0.333903	1.26042	UP	ZNF22	zinc finger protein 22 (KOX 15)	7570
1230113	0.33388	1.2604	UP	KRTAP1-3	keratin associated protein 1-3	81850
5670377	-0.333818	1.26034	DOWN	STYK1	serine/threonine/tyrosine kinase 1	55359
4480056	-0.333771	1.2603	DOWN	C19orf38	chromosome 19 open reading frame 38	255809
6770059	-0.333721	1.26026	DOWN	RPS28	ribosomal protein S28	6234
540075	0.333704	1.26025	UP	NPC2	Niemann-Pick disease, type C2	10577
1440438	-0.333596	1.26015	DOWN	SAMD1	sterile alpha motif domain containing 1	90378
1500553	0.333344	1.25993	UP	NUSAP1	nucleolar and spindle associated protein 1	51203
10546	0.333274	1.25987	UP	RPS24	ribosomal protein S24	6229
3890192	0.333232	1.25983	UP	DDX46	DEAD (Asp-Glu-Ala-Asp) box polypeptide 46	9879
4780021	-0.333182	1.25979	DOWN	SLC45A2	solute carrier family 45, member 2	51151
6580577	0.332985	1.25962	UP	HNRNPD	heterogeneous nuclear ribonucleoprotein D (AU-rich element RNA binding protein 1, 37kDa)	3184
5220373	-0.33291	1.25955	DOWN	DMRT2	doublesex and mab-3 related transcription factor 2	10655
1430653	0.332819	1.25947	UP	MTX3	metaxin 3	345778
2360020	0.332706	1.25937	UP	FADS1	fatty acid desaturase 1	3992
2810315	-0.332664	1.25934	DOWN	S100A6	S100 calcium binding protein A6	6277
60309	-0.332549	1.25924	DOWN	ASB3	ankyrin repeat and SOCS box-containing 3	51130
2260168	-0.332488	1.25918	DOWN	LOC387753	similar to 60S ribosomal protein L21	387753
5270445	0.332448	1.25915	UP	COX8C	cytochrome c oxidase subunit 8C	341947
7000674	0.332323	1.25904	UP	FAM78B	family with sequence similarity 78, member B	149297
5560328	-0.332257	1.25898	DOWN	SLC38A3	solute carrier family 38, member 3	10991
3990324	0.332249	1.25897	UP	TANC1	tetratricopeptide repeat, ankyrin repeat and coiled-coil containing 1	85461
4060161	0.332077	1.25882	UP	FLJ32810	hypothetical protein FLJ32810	143872
5560411	-0.332074	1.25882	DOWN	ZNF212	zinc finger protein 212	7988
7380689	0.332043	1.25879	UP	RPL22	ribosomal protein L22	6146
940332	-0.332041	1.25879	DOWN	RPL18A	ribosomal protein L18a	6142
7550133	0.331948	1.25871	UP	TSR1	TSR1, 20S rRNA accumulation, homolog (S. cerevisiae)	55720
4250484	-0.331847	1.25862	DOWN	KIAA1486	KIAA1486 protein	57624
5420497	-0.331829	1.25861	DOWN	HIST1H4A	histone cluster 1, H4a	8359
4230053	-0.331458	1.25828	DOWN	GPATCH3	G patch domain containing 3	63906
4060176	0.331327	1.25817	UP	KIF11	kinesin family member 11	3832
5130390	0.331261	1.25811	UP	KRTAP13-4	keratin associated protein 13-4	284827
2030358	-0.33117	1.25803	DOWN	WDR26	WD repeat domain 26	80232
1430735	-0.331167	1.25803	DOWN	NET1	neuroepithelial cell transforming gene 1	10276
7570475	0.331065	1.25794	UP	COX7C	cytochrome c oxidase subunit VIIc	1350
2350735	-0.33098	1.25787	DOWN	SETD8	SET domain containing (lysine methyltransferase) 8	387893
4490341	0.330632	1.25756	UP	SMS	spermine synthase	6611
7100382	-0.330603	1.25754	DOWN	SPSB1	splA/ryanodine receptor domain and SOCS box containing 1	80176
3310392	0.330527	1.25747	UP	LOC730534	similar to D-PCa-2 protein	730534
1030674	0.330476	1.25743	UP	STT3B	STT3, subunit of the oligosaccharyltransferase complex, homolog B (S. cerevisiae)	201595
5890451	0.330149	1.25714	UP	CTNNA1	catenin (cadherin-associated protein), alpha 1, 102kDa	1495
2650400	0.329982	1.257	UP	LOC729209	similar to 40S ribosomal protein SA (p40) (34/67 kDa laminin receptor) (Colon carcinoma laminin-binding protein) (NEM/1CHD4) (Multidrug resistance-associated protein MGr1-Ag)	729209
1470576	-0.329949	1.25697	DOWN	CTH	cystathionase (cystathionine gamma-lyase)	1491
5390474	0.329919	1.25694	UP	PPEF1	protein phosphatase, EF-hand calcium binding domain 1	5475
5090754	0.329891	1.25692	UP	KIAA0101	KIAA0101	9768
6550288	0.329749	1.2568	UP	KTELC1	KTEL (Lys-Tyr-Glu-Leu) containing 1	56983
3990563	-0.329723	1.25677	DOWN	IFNA10	interferon, alpha 10	3446
7160343	0.329598	1.25666	UP	MYLK	myosin light chain kinase	4638
6450138	0.329597	1.25666	UP	BCAP31	B-cell receptor-associated protein 31	10134
4280692	0.329555	1.25663	UP	PARP1	poly (ADP-ribose) polymerase 1	142
460711	0.32954	1.25661	UP	BAT2D1	BAT2 domain containing 1	23215
7380064	0.329414	1.2565	UP	LOC644714	hypothetical protein LOC644714	644714
5290148	-0.329236	1.25635	DOWN	GPT2	glutamic pyruvate transaminase (alanine aminotransferase) 2	84706
5890538	0.329224	1.25634	UP	FEM1A	fem-1 homolog a (C. elegans)	55527
2490687	-0.329133	1.25626	DOWN	JMJD1C	jumonji domain containing 1C	221037
5690270	0.328893	1.25605	UP	GPRC5A	G protein-coupled receptor, family C, group 5, member A	9052
1710672	-0.328595	1.25579	DOWN	SPRR2B	small proline-rich protein 2B	6701
770408	0.328254	1.25549	UP	SERPINE1	serpin peptidase inhibitor, clade E (nexin, plasminogen activator inhibitor type 1), member 1	5054
2060243	-0.328187	1.25543	DOWN	MRPL45	mitochondrial ribosomal protein L45	84311
6760673	0.327211	1.25459	UP	SC65	synaptonemal complex protein SC65	10609
2480452	-0.327177	1.25456	DOWN	MYF5	myogenic factor 5	4617
510731	0.32716	1.25454	UP	RRM2	ribonucleotide reductase M2 polypeptide	6241
6980048	0.327128	1.25451	UP	GOT2	glutamic-oxaloacetic transaminase 2, mitochondrial (aspartate aminotransferase 2)	2806
5360411	-0.326832	1.25426	DOWN	MBIP	MAP3K12 binding inhibitory protein 1	51562
610189	-0.326814	1.25424	DOWN	COBL	cordon-bleu homolog (mouse)	23242
7040647	-0.326785	1.25422	DOWN	SLC26A11	solute carrier family 26, member 11	284129
2140228	-0.326748	1.25418	DOWN	CDR2	cerebellar degeneration-related protein 2, 62kDa	1039
1110273	-0.326731	1.25417	DOWN	HIST1H2AA	histone cluster 1, H2aa	221613
730647	0.326667	1.25411	UP	ANAPC1	anaphase promoting complex subunit 1	64682
2640019	0.326635	1.25409	UP	SNORA65	small nucleolar RNA, H/ACA box 65	26783
3830538	-0.326631	1.25408	DOWN	CCDC130	coiled-coil domain containing 130	81576
6510358	0.326599	1.25405	UP	LPA	lipoprotein, Lp(a)	4018
730626	-0.326425	1.2539	DOWN	LOC285074	hypothetical protein LOC285074	285074
7210259	-0.32597	1.25351	DOWN	ANAPC1	anaphase promoting complex subunit 1	64682
2030672	-0.325953	1.25349	DOWN	HSD17B7P2	hydroxysteroid (17-beta) dehydrogenase 7 pseudogene 2	158160
2450367	0.325827	1.25338	UP	LRIG1	leucine-rich repeats and immunoglobulin-like domains 1	26018
2370136	-0.325799	1.25336	DOWN	RPL10L	ribosomal protein L10-like	140801
3840301	-0.325791	1.25335	DOWN	SPTBN4	spectrin, beta, non-erythrocytic 4	57731
6550603	-0.325605	1.25319	DOWN	HMGCR	3-hydroxy-3-methylglutaryl-Coenzyme A reductase	3156
5270241	-0.325355	1.25297	DOWN	STK10	serine/threonine kinase 10	6793
5420309	0.325338	1.25296	UP	AURKA	aurora kinase A	6790
5960246	0.325172	1.25281	UP	LOC100133569	hypothetical protein LOC100133569	100133569
5820341	0.325166	1.25281	UP	XYLT1	xylosyltransferase I	64131
5310379	0.325077	1.25273	UP	TMEM115	transmembrane protein 115	11070
3840215	-0.324785	1.25248	DOWN	FAM102A	family with sequence similarity 102, member A	399665
4040743	-0.324675	1.25238	DOWN	LOC146053	similar to 40S ribosomal protein S3a	146053
1660470	-0.324656	1.25237	DOWN	FOXF2	forkhead box F2	2295
5310152	0.324641	1.25235	UP	ABCE1	ATP-binding cassette, sub-family E (OABP), member 1	6059
6510707	0.324098	1.25188	UP	FER1L3	fer-1-like 3, myoferlin (C. elegans)	26509
7050468	-0.323885	1.2517	DOWN	LILRB5	leukocyte immunoglobulin-like receptor, subfamily B (with TM and ITIM domains), member 5	10990
7200598	-0.323862	1.25168	DOWN	MED6	mediator complex subunit 6	10001
540221	0.323717	1.25155	UP	NOL1	nucleolar protein 1, 120kDa	4839
6650687	-0.323703	1.25154	DOWN	PIGA	phosphatidylinositol glycan anchor biosynthesis, class A	5277
1070273	0.32365	1.25149	UP	LOC283914	hypothetical protein LOC283914	283914
130192	-0.323607	1.25146	DOWN	ZCWPW2	zinc finger, CW type with PWWP domain 2	152098
1260044	0.323402	1.25128	UP	LOC100128129	hypothetical protein LOC100128129	100128129
1820037	0.323375	1.25125	UP	SLC11A2	solute carrier family 11 (proton-coupled divalent metal ion transporters), member 2	4891
5810689	-0.323206	1.25111	DOWN	PRRG4	proline rich Gla (G-carboxyglutamic acid) 4 (transmembrane)	79056
1400022	0.323186	1.25109	UP	LOC399829	FLJ43861 protein	399829
6840491	-0.322979	1.25091	DOWN	C5orf41	chromosome 5 open reading frame 41	153222
5910364	0.322724	1.25069	UP	TYMS	thymidylate synthetase	7298
7210685	-0.322692	1.25066	DOWN	MKL1	megakaryoblastic leukemia (translocation) 1	57591
[truncated: 15,502 more rows]
